# Supplementary material for: Co-Analysis of Transcriptome and Metabolome Reveals Anthocyanin Accumulation in the Female Flower Tissues of Fig Cultivar ‘Silu Hongyu’
Source: Genes (Basel). 2026 Jun 14;17(6):694. doi: 10.3390/genes17060694 (PMC13300704; doi:10.3390/genes17060694)
Supplement: Supplementary file 1 [file genes-17-00694-s001.zip]

Archive with 1 entries (1 files):
- genes-4334876-supplementary.xlsx
