# Supplementary material for: Co-Analysis of Transcriptome and Metabolome Reveals Anthocyanin Accumulation in the Female Flower Tissues of Fig Cultivar ‘Silu Hongyu’
Source: Genes (Basel). 2026 Jun 14;17(6):694. doi: 10.3390/genes17060694 (PMC13300704; doi:10.3390/genes17060694)
Supplement: Supplementary file 1 [file genes-17-00694-s001.zip › genes-4334876-supplementary.xlsx]

## Sheet: Sheet1
Table S1. Identification and classification of metabolites in the female flower tissues of HY and ZG.
Index	Q1 (Da)	Q3 (Da)	Molecular weight (Da)	Formula	Ionization model	Compounds	Class I	Class II
Zmsp000237	296.13	134.08	295.127	C11H21NO8	[M+H]+	1,4-Dideoxy-1,4-imino-(2-O-β-D-glucosyl)-D-arabinitol	Alkaloids	Pyrrole alkaloids
pmb1912	474.17	327.12	473.166	C20H23N7O7	[M+H]+	10-Formyltetrahydrofolic Acid	Alkaloids	Alkaloids
Qmhp090808	469.22	307.13	468.205	C29H28N2O4	[M+H]+	18-Demethylparaensidimerin C	Alkaloids	Alkaloids
Zmbp002538	205.1	146.06	204.09	C11H12N2O2	[M+H]+	1-Methoxy-indole-3-acetamide	Alkaloids	Plumerane
mws0982	126.1	68.05	125.095	C6H11N3	[M+H]+	1-Methylhistamine	Alkaloids	Alkaloids
Lmxn006423	150	122.01	151.009	C7H5NOS	[M-H]-	2(3H)-Benzothiazolone	Alkaloids	Alkaloids
Zmsp000179	326.15	164.09	325.137	C12H23NO9	[M+H]+	2-O-α-D-galactosyl-1-deoxynojirimycin*	Alkaloids	Piperidine alkaloids
Zmsp000494	326.15	164.09	325.137	C12H23NO9	[M+H]+	2-O-α-D-glucosyl-1-deoxynojirimycin*	Alkaloids	Piperidine alkaloids
Hmgp002327	188.07	118.06	187.063	C11H9O2N	[M+H]+	3-amino-2-naphthoic acid	Alkaloids	Alkaloids
Zmsp000608	148.1	86.06	147.089	C6H13NO3	[M+H]+	3-epi-fagomine	Alkaloids	Piperidine alkaloids
Hmmp001310	188.07	118.07	187.063	C11H9NO2	[M+H]+	3-Indoleacrylic acid	Alkaloids	Plumerane
pme2244	190.09	118.07	189.079	C11H11NO2	[M+H]+	3-Indolepropionic acid	Alkaloids	Plumerane
pme2836	178.09	160.08	177.079	C10H11NO2	[M+H]+	5-Hydroxytryptophol	Alkaloids	Plumerane
pmp001198	132.1	57.03	131.095	C6H13NO2	[M+H]+	6-Deoxyfagomine	Alkaloids	Piperidine alkaloids
Zmsp000380	326.15	164.09	325.137	C12H23NO9	[M+H]+	6-O-α-D-galactosyl-1-deoxynojirimycin*	Alkaloids	Piperidine alkaloids
pmb0501	131.13	114.1	130.122	C5H14N4	[M+H]+	Agmatine	Alkaloids	Alkaloids
Qmgp102504	332.13	152.07	331.132	C20H17N3O2	[M+H]+	Angustoline	Alkaloids	Plumerane
Lmmp002914	474.26	222.12	473.253	C25H35N3O6	[M+H]+	Bis(Dihydrocaffeoyl)spermidine	Alkaloids	Phenolamine
Zmgp002196	403.28	385.27	402.273	C20H38N2O6	[M+H]+	Broussonetine I	Alkaloids	Pyrrole alkaloids
Zmgp003023	445.29	427.28	444.284	C22H40N2O7	[M+H]+	Broussonetine J	Alkaloids	Pyrrole alkaloids
Zmgp003681	348.27	330.26	347.267	C18H37NO5	[M+H]+	Broussonetine M	Alkaloids	Pyrrole alkaloids
Hmcp009963	180.14	123.07	180.138	C11H18NO+	[M]+	Candicine	Alkaloids	Phenolamine
pmb0484	104.11	60.08	104.107	C5H14NO+	[M]+	Choline	Alkaloids	Alkaloids
Hmgp102564	295.17	207.06	294.158	C15H22O4N2	[M+H]+	Coumaroyl amide derivative	Alkaloids	Phenolamine
pmn001497	575.35	279.2	516.335	C33H44N2O3	[M+CH3COOH-H]-	Dendrocrepine	Alkaloids	Alkaloids
pme2433	106.09	88.08	105.079	C4H11NO2	[M+H]+	Diethanolamine	Alkaloids	Alkaloids
Lmmp001410	253.15	165.05	252.147	C13H20N2O3	[M+H]+	Dihydrocaffeoylputrescine	Alkaloids	Phenolamine
Lmyn002540	368.1	162.06	369.106	C16H19NO9	[M-H]-	Dioxindole-3-acetyl-3-O-glucoside	Alkaloids	Plumerane
mws1346	162.08	98.06	161.069	C6H11NO4	[M+H]+	DL-2-Aminoadipic acid	Alkaloids	Alkaloids
MWSmce471	148.1	86.06	147.089	C6H13NO3	[M+H]+	Fagomine	Alkaloids	Piperidine alkaloids
pme2122	112.09	95.06	111.08	C5H9N3	[M+H]+	Histamine	Alkaloids	Alkaloids
pma2987	142.1	124.09	141.09	C6H11N3O	[M+H]+	Histidinol	Alkaloids	Alkaloids
pmb0037	166.12	121.06	165.115	C10H15NO	[M+H]+	Hordenine	Alkaloids	Phenolamine
MWSmce448	127.05	81.04	126.043	C5H6N2O2	[M+H]+	Imidazol-1-yl-acetic acid	Alkaloids	Alkaloids
pmb1096	118.07	91.05	117.058	C8H7N	[M+H]+	Indole	Alkaloids	Plumerane
MWSprf138	176.07	103.07	175.063	C10H9NO2	[M+H]+	Indole-3-acetic acid (IAA)	Alkaloids	Plumerane
MWSslk177	330.12	168.07	329.111	C14H19NO8	[M+H]+	Lithospermoside	Alkaloids	Alkaloids
pme1002	138.09	103.05	137.084	C8H11NO	[M+H]+	L-Tyramine	Alkaloids	Alkaloids
Zasp102439	118.06	91.05	117.058	C8H7N	[M+H]+	m-Aminophenylacetylene	Alkaloids	Alkaloids
pmb0818	206.08	145.05	205.074	C11H11NO3	[M+H]+	Methoxyindoleacetic acid	Alkaloids	Plumerane
MWStz070	182.08	91.05	181.074	C9H11NO3	[M+H]+	N-(2-Hydroxy-4-methoxyphenyl)acetamide	Alkaloids	Phenolamine
Wagp001741	429.19	267.14	428.18	C19H28N2O9	[M+H]+	N-(gamma-L-glutamyl)tyramine O-glucoside	Alkaloids	Phenolamine
pmb0492	584.28	325	583.268	C34H37N3O6	[M+H]+	N',N'',N'''-p-Coumaroyl-cinnamoyl-caffeoyl spermidine	Alkaloids	Phenolamine
Hmgp002804	474.26	222.11	473.253	C25H35O6N3	[M+H]+	N1,N10-Dihydrocaffeoylspermidine	Alkaloids	Phenolamine
GQ512004	456.25	310.21	455.242	C25H33N3O5	[M+H]+	N1-Dihydrocaffeoyl-N10-coumaroylspermidine	Alkaloids	Phenolamine
pme2693	131.12	114.09	130.111	C6H14N2O	[M+H]+	N-Acetylputrescine	Alkaloids	Alkaloids
Smcp001137	188.07	118.06	187.063	C11H9NO2	[M+H]+	naphthisoxazol A	Alkaloids	Alkaloids
Smcp000882	328.13	310.12	327.132	C15H21NO7	[M+H]+	N-benzoyl-2-aminoethyl-β-D-glucopyranoside	Alkaloids	Alkaloids
HJKP000649	136.07	91.05	135.068	C8H9NO	[M+H]+	N-benzylformamide	Alkaloids	Alkaloids
Lmlp003161	265.15	177.06	264.147	C14H20N2O3	[M+H]+	N-Feruloylputrescine	Alkaloids	Phenolamine
mws1375	304.15	185.09	303.143	C12H21N3O6	[M+H]+	Nicotianamine	Alkaloids	Alkaloids
Qagp003587	219.15	131.05	218.142	C13H18N2O	[M+H]+	N-Monocinnamoylputrescine	Alkaloids	Phenolamine
mws0983	326.31	62.06	325.298	C20H39NO2	[M+H]+	N-Oleoylethanolamine	Alkaloids	Alkaloids
Wcsp002246	344.13	147.04	343.121	C22H17NO3	[M+H]+	N-Phenylethylcrinasiadine	Alkaloids	Alkaloids
Wccp011838	282.28	69.07	281.272	C18H35NO	[M+H]+	Octadec-8-enamide	Alkaloids	Alkaloids
pmb1754	184.07	125	184.073	C5H15NO4P+	[M]+	O-Phosphocholine	Alkaloids	Alkaloids
mws0704	140.01	78.96	141.019	C2H8NO4P	[M-H]-	O-Phosphorylethanolamine	Alkaloids	Alkaloids
mws1038	277.12	146.08	278.13	C11H22N2O4S	[M-H]-	Pantetheine	Alkaloids	Alkaloids
pmb0490	235.14	147.04	234.137	C13H18N2O2	[M+H]+	p-Coumaroylputrescine	Alkaloids	Phenolamine
pmb0782	86.1	69.07	85.0891	C5H11N	[M+H]+	Piperidine	Alkaloids	Piperidine alkaloids
pme2292	89.11	72.08	88.1	C4H12N2	[M+H]+	Putrescine	Alkaloids	Alkaloids
pme2024	177.1	160.08	176.095	C10H12N2O	[M+H]+	Serotonin	Alkaloids	Plumerane
mws0017	146.17	72.08	145.158	C7H19N3	[M+H]+	Spermidine	Alkaloids	Alkaloids
Zmzp005934	284.3	102.09	283.288	C18H37NO	[M+H]+	Stearamide	Alkaloids	Alkaloids
Lszp210010	325.14	191.08	324.132	C15H20N2O6	[M+H]+	Tatarine	Alkaloids	Alkaloids
pme2268	138.06	94.07	137.048	C7H7NO2	[M+H]+	Trigonelline	Alkaloids	Pyridine alkaloids
mws0005	161.11	144.08	160.1	C10H12N2	[M+H]+	Tryptamine	Alkaloids	Plumerane
Wajp001786	368.1	206.04	367.09	C16H17NO9	[M+H]+	Xanthurenate-8-O-beta-D-glucoside	Alkaloids	Alkaloids
Zmmp000635	130.09	84.08	129.079	C6H11NO2	[M+H]+	(2S)-2-amino-4-methyl-4-pentenoic acid	Amino acids and derivatives	Amino acids and derivatives
Zmmp002946	295.13	120.08	294.122	C14H18N2O5	[M+H]+	(3-(carboxyamino)-2-methylpropanoyl)phenylalanine	Amino acids and derivatives	Amino acids and derivatives
MWS0933	170.09	124.09	169.085	C7H11N3O2	[M+H]+	1-Methylhistidine	Amino acids and derivatives	Amino acids and derivatives
Lmbn000121	113.04	96.01	114.043	C4H6N2O2	[M-H]-	3-Cyano-L-alanine	Amino acids and derivatives	Amino acids and derivatives
pme2914	161.05	99.05	162.053	C6H10O5	[M-H]-	3-Hydroxy-3-methylpentane-1,5-dioic acid	Amino acids and derivatives	Amino acids and derivatives
MWS04559g	182.08	136.08	181.074	C9H11NO3	[M+H]+	3-Hydroxy-L-phenylalanine	Amino acids and derivatives	Amino acids and derivatives
MWSmce190	148.09	74.02	147.089	C6H13NO3	[M+H]+	4-Hydroxy-L-Isoleucine	Amino acids and derivatives	Amino acids and derivatives
MWSprf117	221.09	130.06	220.085	C11H12N2O3	[M+H]+	5-Hydroxy-DL-tryptophan（5-HTP）	Amino acids and derivatives	Amino acids and derivatives
mws0263	128.04	82.03	129.043	C5H7NO3	[M-H]-	5-Oxo-L-Proline	Amino acids and derivatives	Amino acids and derivatives
MW0144608	317.18	86.1	316.175	C13H24N4O5	[M+H]+	Ala-Ile-Asn	Amino acids and derivatives	Amino acids and derivatives
MW0144684	351.16	120.08	350.159	C16H22N4O5	[M+H]+	Ala-Phe-Asn	Amino acids and derivatives	Amino acids and derivatives
MW0144721	373.18	86.09	372.18	C19H24N4O4	[M+H]+	Ala-Pro-Trp	Amino acids and derivatives	Amino acids and derivatives
pme3351	144.07	126.06	145.074	C6H11NO3	[M-H]-	Allysine(6-Oxo DL-Norleucine)	Amino acids and derivatives	Amino acids and derivatives
Zmdp000292	189.14	70.07	188.127	C7H16N4O2	[M+H]+	Arginine methyl ester	Amino acids and derivatives	Amino acids and derivatives
MW0145505	425.22	365.19	424.207	C18H28N6O6	[M+H]+	Arg-Ser-Tyr	Amino acids and derivatives	Amino acids and derivatives
MW0145529	498.26	437.2	497.25	C23H31N9O4	[M+H]+	Arg-Trp-His	Amino acids and derivatives	Amino acids and derivatives
MWS201408	263.09	136.04	262.08	C9H14N2O7	[M+H]+	Asp-Glu	Amino acids and derivatives	Amino acids and derivatives
MW0146222	394.2	235.11	393.19	C19H27N3O6	[M+H]+	Asp-Phe-Leu	Amino acids and derivatives	Amino acids and derivatives
Zmmp003443	334.14	188.07	333.132	C16H19N3O5	[M+H]+	Bestim	Amino acids and derivatives	Amino acids and derivatives
pmf0470	132.07	86.06	131.058	C5H9NO3	[M+H]+	cis-4-Hydroxy-D-proline	Amino acids and derivatives	Amino acids and derivatives
Zazp002547	205.1	146.06	204.09	C11H12N2O2	[M+H]+	cyclo-(Gly-Phe)	Amino acids and derivatives	Amino acids and derivatives
ML10181668	130.09	84.08	129.079	C6H11NO2	[M+H]+	Cycloleucine	Amino acids and derivatives	Amino acids and derivatives
MWS0611	159.08	88.04	160.085	C6H12N2O3	[M-H]-	D-Alanyl-D-Alanine	Amino acids and derivatives	Amino acids and derivatives
MWS1926	132.1	86.1	131.095	C6H13NO2	[M+H]+	DL-Leucine*	Amino acids and derivatives	Amino acids and derivatives
mws0224	150.06	61.01	149.051	C5H11NO2S	[M+H]+	DL-Methionine	Amino acids and derivatives	Amino acids and derivatives
MWSmce607	120.07	56.05	119.058	C4H9NO3	[M+H]+	DL-Threonine	Amino acids and derivatives	Amino acids and derivatives
MW0149861	472.24	308.2	473.249	C20H35N5O8	[M-H]-	Gln-Val-Ile-Asp	Amino acids and derivatives	Amino acids and derivatives
MW0107008	304.15	185.09	303.154	C11H21N5O5	[M+H]+	Glu-Arg	Amino acids and derivatives	Amino acids and derivatives
MW0149927	517.19	353.1	518.197	C19H30N6O11	[M-H]-	Glu-Asn-Gln-Glu	Amino acids and derivatives	Amino acids and derivatives
MW0149953	491.17	205.05	492.17	C18H28N4O12	[M-H]-	Glu-Asp-Thr-Glu	Amino acids and derivatives	Amino acids and derivatives
MW0106912	389.24	86.09	388.232	C17H32N4O6	[M+H]+	Glu-Leu-Lys	Amino acids and derivatives	Amino acids and derivatives
MWS201465	295.13	120.08	294.122	C14H18N2O5	[M+H]+	Glu-Phe	Amino acids and derivatives	Amino acids and derivatives
MWS20672	366.17	120.08	365.159	C17H23N3O6	[M+H]+	Glu-Phe-Ala	Amino acids and derivatives	Amino acids and derivatives
pme1086	306.08	143.05	307.084	C10H17N3O6S	[M-H]-	Glutathione reduced form	Amino acids and derivatives	Amino acids and derivatives
MW0150182	495.17	167.03	496.181	C21H28N4O10	[M-H]-	Glu-Tyr-Ala-Asp	Amino acids and derivatives	Amino acids and derivatives
Zmmp001429	189.13	86.1	188.116	C8H16N2O3	[M+H]+	Glycyl-L-leucine	Amino acids and derivatives	Amino acids and derivatives
MWS4296	223.11	120.08	222.1	C11H14N2O3	[M+H]+	Glycylphenylalanine*	Amino acids and derivatives	Amino acids and derivatives
MWS4309	262.12	188.07	261.111	C13H15N3O3	[M+H]+	Glycyl-tryptophan	Amino acids and derivatives	Amino acids and derivatives
MW0150399	303.17	86.1	302.159	C12H22N4O5	[M+H]+	Gly-Leu-Asn	Amino acids and derivatives	Amino acids and derivatives
MW0150444	337.15	120.08	336.143	C15H20N4O5	[M+H]+	Gly-Phe-Asn	Amino acids and derivatives	Amino acids and derivatives
MW0150826	542.26	146.06	541.25	C22H35N7O9	[M+H]+	His-Ala-Ser-Leu-Asp	Amino acids and derivatives	Amino acids and derivatives
MW0150921	525.22	363.11	526.239	C22H34N6O9	[M-H]-	His-Glu-Ile-Glu	Amino acids and derivatives	Amino acids and derivatives
MW0151043	545.2	341.11	546.207	C24H30N6O9	[M-H]-	His-Phe-Glu-Asp	Amino acids and derivatives	Amino acids and derivatives
MW0151054	579.23	391.2	580.228	C28H32N6O8	[M-H]-	His-Phe-Tyr-Asp	Amino acids and derivatives	Amino acids and derivatives
MW0151127	448.19	259.12	447.175	C20H25N5O7	[M+H]+	His-Tyr-Glu	Amino acids and derivatives	Amino acids and derivatives
pme3388	189.13	144.1	188.127	C7H16N4O2	[M+H]+	Homoarginine	Amino acids and derivatives	Amino acids and derivatives
MW0151683	387.16	225.11	278.163	C15H22N2O3	[M+H]+	Ile-Phe	Amino acids and derivatives	Amino acids and derivatives
MW0107559	353.1	201.09	246.122	C10H18N2O5	[M-H]-	Isoleucylaspartic acid	Amino acids and derivatives	Amino acids and derivatives
pme2074	322.2	130.05	323.21	C18H29NO4	[M-H]-	Jasmonoyl-L-Isoleucine	Amino acids and derivatives	Amino acids and derivatives
pme1987	88.04	71.01	89.0477	C3H7NO2	[M-H]-	L-Alanine	Amino acids and derivatives	Amino acids and derivatives
pme2679	132.1	86.1	131.095	C6H13NO2	[M+H]+	L-Allo-isoleucine	Amino acids and derivatives	Amino acids and derivatives
MWSmce119	175.11	70.06	174.112	C6H14N4O2	[M+H]+	L-Arginine	Amino acids and derivatives	Amino acids and derivatives
mws0001	133.06	74.02	132.054	C4H8N2O3	[M+H]+	L-Asparagine	Amino acids and derivatives	Amino acids and derivatives
mws0219	132.03	88.04	133.037	C4H7NO4	[M-H]-	L-Aspartic Acid	Amino acids and derivatives	Amino acids and derivatives
pmb0464	458.15	116.03	457.143	C16H27NO14	[M+H]+	L-Aspartic acid-O-diglucoside	Amino acids and derivatives	Amino acids and derivatives
mws0629	281.11	166.09	280.106	C13H16N2O5	[M+H]+	L-Aspartyl-L-Phenylalanine	Amino acids and derivatives	Amino acids and derivatives
pme0008	176.1	113.07	175.096	C6H13N3O3	[M+H]+	L-Citrulline	Amino acids and derivatives	Amino acids and derivatives
Hmsp000364	144.1	98.09	143.095	C7H13NO2	[M+H]+	L-Cyclopentylglycine	Amino acids and derivatives	Amino acids and derivatives
pme0195	120.01	74.01	121.02	C3H7NO2S	[M-H]-	L-Cysteine	Amino acids and derivatives	Amino acids and derivatives
mws0875	179.05	76.02	178.041	C5H10N2O3S	[M+H]+	L-Cysteinyl-L-glycine	Amino acids and derivatives	Amino acids and derivatives
mws0221	241.03	151.98	240.024	C6H12N2O4S2	[M+H]+	L-Cystine	Amino acids and derivatives	Amino acids and derivatives
MWS201437	247.13	86.1	246.122	C10H18N2O5	[M+H]+	Leu-Asp	Amino acids and derivatives	Amino acids and derivatives
MW0107847	339.11	284.06	232.142	C10H20N2O4	[M-H]-	Leu-Thr	Amino acids and derivatives	Amino acids and derivatives
MW0107770	344.26	72.08	343.247	C17H33N3O4	[M+H]+	Leu-Val-Leu	Amino acids and derivatives	Amino acids and derivatives
pme0014	148.06	84.04	147.053	C5H9NO4	[M+H]+	L-Glutamic acid	Amino acids and derivatives	Amino acids and derivatives
pmb2857	308.1	146.05	309.106	C11H19NO9	[M-H]-	L-Glutamic acid-O-glycoside	Amino acids and derivatives	Amino acids and derivatives
pme0193	147.08	84.04	146.069	C5H10N2O3	[M+H]+	L-Glutamine	Amino acids and derivatives	Amino acids and derivatives
pmb2855	307.11	145.06	308.122	C11H20N2O8	[M-H]-	L-Glutamine-O-glycoside	Amino acids and derivatives	Amino acids and derivatives
mws0217	76.04	59.01	75.032	C2H5NO2	[M+H]+	L-Glycine	Amino acids and derivatives	Amino acids and derivatives
mws5042	223.11	120.09	222.1	C11H14N2O3	[M+H]+	L-Glycyl-L-phenylalanine*	Amino acids and derivatives	Amino acids and derivatives
mws0254	156.08	110.07	155.07	C6H9N3O2	[M+H]+	L-Histidine	Amino acids and derivatives	Amino acids and derivatives
mws0193	190.12	84.08	189.111	C7H15N3O3	[M+H]+	L-Homocitrulline	Amino acids and derivatives	Amino acids and derivatives
pme2890	269.06	136.04	268.055	C8H16N2O4S2	[M+H]+	L-Homocystine	Amino acids and derivatives	Amino acids and derivatives
mws0671	120.07	74.06	119.058	C4H9NO3	[M+H]+	L-Homoserine	Amino acids and derivatives	Amino acids and derivatives
mws0258	132.1	86.1	131.095	C6H13NO2	[M+H]+	L-Isoleucine*	Amino acids and derivatives	Amino acids and derivatives
Lmrj002087	247.13	86.09	246.122	C10H18N2O5	[M+H]+	L-Isoleucyl-L-Aspartate	Amino acids and derivatives	Amino acids and derivatives
MW0107902	309.12	59.01	202.132	C9H18N2O3	[M-H]-	L-Leucyl-L-alanine	Amino acids and derivatives	Amino acids and derivatives
Lmhp002031	245.19	86.1	244.179	C12H24N2O3	[M+H]+	L-Leucyl-L-Leucine	Amino acids and derivatives	Amino acids and derivatives
mws5035	279.17	120.08	278.163	C15H22N2O3	[M+H]+	L-Leucyl-L-phenylalanine	Amino acids and derivatives	Amino acids and derivatives
pme0026	147.11	84.08	146.106	C6H14N2O2	[M+H]+	L-Lysine	Amino acids and derivatives	Amino acids and derivatives
pmb0962	235.17	118.09	234.158	C10H22N2O4	[M+H]+	L-Lysine-Butanoic Acid	Amino acids and derivatives	Amino acids and derivatives
pme1210	150.06	61.01	149.051	C5H11NO2S	[M+H]+	L-Methionine	Amino acids and derivatives	Amino acids and derivatives
pme1419	164.07	104.07	163.067	C6H13NO2S	[M+H]+	L-Methionine methyl ester	Amino acids and derivatives	Amino acids and derivatives
mws1587	132.1	86.1	131.095	C6H13NO2	[M+H]+	L-Norleucine*	Amino acids and derivatives	Amino acids and derivatives
pme2527	133.1	116.07	132.09	C5H12N2O2	[M+H]+	L-Ornithine	Amino acids and derivatives	Amino acids and derivatives
pme0021	166.09	120.08	165.079	C9H11NO2	[M+H]+	L-Phenylalanine	Amino acids and derivatives	Amino acids and derivatives
mws0636	313.15	166.09	312.147	C18H20N2O3	[M+H]+	L-Phenylalanyl-L-phenylalanine	Amino acids and derivatives	Amino acids and derivatives
pme0010	106.05	70.03	105.043	C3H7NO3	[M+H]+	L-Serine	Amino acids and derivatives	Amino acids and derivatives
Zmzn000113	146.05	102.06	147.053	C5H9NO4	[M-H]-	L-threo-3-Methylaspartate	Amino acids and derivatives	Amino acids and derivatives
mws0282	203.08	116.05	204.09	C11H12N2O2	[M-H]-	L-Tryptophan	Amino acids and derivatives	Amino acids and derivatives
mws0250	182.08	136.08	181.074	C9H11NO3	[M+H]+	L-Tyrosine	Amino acids and derivatives	Amino acids and derivatives
MWS1771	196.1	91.05	195.089	C10H13NO3	[M+H]+	L-Tyrosine methyl ester	Amino acids and derivatives	Amino acids and derivatives
mws0256	118.09	72.08	117.079	C5H11NO2	[M+H]+	L-Valine	Amino acids and derivatives	Amino acids and derivatives
Lmhp001670	231.17	72.08	230.163	C11H22N2O3	[M+H]+	L-Valyl-L-Leucine	Amino acids and derivatives	Amino acids and derivatives
Lmhp002001	265.15	72.08	264.147	C14H20N2O3	[M+H]+	L-Valyl-L-Phenylalanine	Amino acids and derivatives	Amino acids and derivatives
MW0108101	381.18	363.17	274.2	C12H26N4O3	[M-H]-	Lys-Lys	Amino acids and derivatives	Amino acids and derivatives
MW0153076	415.21	119.09	414.205	C17H30N6O4S1	[M+H]+	Lys-Met-His	Amino acids and derivatives	Amino acids and derivatives
MW0153108	515.25	353.09	456.237	C24H32N4O5	[M+CH3COO]-	Lys-Phe-Tyr	Amino acids and derivatives	Amino acids and derivatives
pmb0034	277.1	148.06	276.096	C10H16N2O7	[M+H]+	L-α-Glutamyl-L-Glutamic Acid	Amino acids and derivatives	Amino acids and derivatives
Zmdp002216	261.14	86.1	260.137	C11H20N2O5	[M+H]+	L-γ-Glutamyl-L-leucine	Amino acids and derivatives	Amino acids and derivatives
MW0108153	322.11	76.02	321.099	C11H19N3O6S1	[M+H]+	Met-Gly-Asp	Amino acids and derivatives	Amino acids and derivatives
MW0153885	415.12	193.05	248.119	C10H20N2O3S	[M+CH3COO]-	Methionylvaline	Amino acids and derivatives	Amino acids and derivatives
MWSmce585	104.07	59.01	103.063	C4H9NO2	[M+H]+	Methyl 3-aminopropanoate	Amino acids and derivatives	Amino acids and derivatives
MW0153882	479.12	257.04	312.114	C14H20N2O4S	[M+CH3COO]-	Met-Tyr	Amino acids and derivatives	Amino acids and derivatives
mws0124	247.11	130.06	246.1	C13H14N2O3	[M+H]+	N-(3-Indolylacetyl)-L-alanine	Amino acids and derivatives	Amino acids and derivatives
MWS5164	203.15	70.07	202.143	C8H18N4O2	[M+H]+	N,N'-Dimethylarginine;SDMA*	Amino acids and derivatives	Amino acids and derivatives
pme3033	104.07	58.07	103.063	C4H9NO2	[M+H]+	N,N-Dimethylglycine	Amino acids and derivatives	Amino acids and derivatives
pme0122	189.12	126.09	188.116	C8H16N2O3	[M+H]+	N6-Acetyl-L-lysine	Amino acids and derivatives	Amino acids and derivatives
MWS2413	130.05	58.03	131.058	C5H9NO3	[M-H]-	N-acetyl-beta-alanine	Amino acids and derivatives	Amino acids and derivatives
MWSslk120	208.1	120.08	207.089	C11H13NO3	[M+H]+	N-Acetyl-DL-phenylalanine	Amino acids and derivatives	Amino acids and derivatives
pme2559	174.04	88.04	175.048	C6H9NO5	[M-H]-	N-Acetyl-L-Aspartic Acid	Amino acids and derivatives	Amino acids and derivatives
pme0075	188.06	128.04	189.064	C7H11NO5	[M-H]-	N-Acetyl-L-glutamic acid	Amino acids and derivatives	Amino acids and derivatives
pme0137	187.07	125.07	188.08	C7H12N2O4	[M-H]-	N-Acetyl-L-Glutamine	Amino acids and derivatives	Amino acids and derivatives
pme3193	116.04	74.02	117.043	C4H7NO3	[M-H]-	N-Acetyl-L-glycine	Amino acids and derivatives	Amino acids and derivatives
MWSslk140	192.07	56.05	191.062	C7H13NO3S	[M+H]+	N-Acetyl-L-Methionine	Amino acids and derivatives	Amino acids and derivatives
Zmgn002106	206.08	58.03	207.089	C11H13NO3	[M-H]-	N-Acetyl-L-phenylalanine	Amino acids and derivatives	Amino acids and derivatives
pme3382	160.06	98.02	161.069	C6H11NO4	[M-H]-	N-Acetyl-L-threonine	Amino acids and derivatives	Amino acids and derivatives
pmb2591	245.09	203.08	246.1	C13H14N2O3	[M-H]-	N-Acetyl-L-Tryptophan	Amino acids and derivatives	Amino acids and derivatives
MWS4471	173.06	58.03	174.064	C6H10N2O4	[M-H]-	N-Alpha-Acetyl-L-Asparagine	Amino acids and derivatives	Amino acids and derivatives
Zmmp002019	160.13	72.08	159.126	C8H17NO2	[M+H]+	N-ethyl-leucine	Amino acids and derivatives	Amino acids and derivatives
pmb0468	178.05	161.03	177.046	C6H11NO3S	[M+H]+	N-Formyl-L-Methionine	Amino acids and derivatives	Amino acids and derivatives
NK10251888	203.15	70.07	202.143	C8H18N4O2	[M+H]+	NG,NG-Dimethyl-L-arginine*	Amino acids and derivatives	Amino acids and derivatives
MW0108838	146.12	100.11	145.11	C7H15NO2	[M+H]+	N-Methylisoleucine	Amino acids and derivatives	Amino acids and derivatives
MWS3035	160.06	116.05	161.069	C6H11NO4	[M-H]-	N-Methyl-L-Glutamate	Amino acids and derivatives	Amino acids and derivatives
Lmqp000427	146.08	82.07	145.074	C6H11NO3	[M+H]+	N-Methyl-Trans-4-Hydroxy-L-Proline	Amino acids and derivatives	Amino acids and derivatives
Zmjp000182	189.13	70.07	188.127	C7H16N4O2	[M+H]+	N-Monomethyl-L-arginine	Amino acids and derivatives	Amino acids and derivatives
Zmyn000155	173.11	131.08	174.1	C7H14N2O3	[M-H]-	N-α-Acetyl-L-ornithine	Amino acids and derivatives	Amino acids and derivatives
mws1050	148.06	88.04	147.053	C5H9NO4	[M+H]+	O-Acetylserine	Amino acids and derivatives	Amino acids and derivatives
mws4134	611.14	306.08	612.152	C20H32N6O12S2	[M-H]-	Oxiglutatione	Amino acids and derivatives	Amino acids and derivatives
MWS201447	237.12	120.09	236.116	C12H16N2O3	[M+H]+	Phe-Ala	Amino acids and derivatives	Amino acids and derivatives
MW0109096	447.1	365.1	280.106	C13H16N2O5	[M+CH3COO]-	Phe-Asp	Amino acids and derivatives	Amino acids and derivatives
MW0109206	409.11	205.05	302.138	C15H18N4O3	[M-H]-	Phe-his	Amino acids and derivatives	Amino acids and derivatives
MWS201458	279.17	120.09	278.163	C15H22N2O3	[M+H]+	Phe-Ile	Amino acids and derivatives	Amino acids and derivatives
mws0715	263.1	145.06	264.111	C13H16N2O4	[M-H]-	Phenylacetyl-L-glutamine	Amino acids and derivatives	Amino acids and derivatives
MW0109139	495.15	333.09	328.142	C18H20N2O4	[M+CH3COO]-	Phenylalanyltyrosine	Amino acids and derivatives	Amino acids and derivatives
MWS201478	253.12	120.09	252.111	C12H16N2O4	[M+H]+	Phe-Ser	Amino acids and derivatives	Amino acids and derivatives
MWS201442	267.13	120.08	266.127	C13H18N2O4	[M+H]+	Phe-Thr	Amino acids and derivatives	Amino acids and derivatives
MW0109140	444.18	399.16	443.169	C22H25N3O7	[M+H]+	Phe-Tyr-Asp	Amino acids and derivatives	Amino acids and derivatives
Zmdp000976	208.06	119.02	207.056	C7H13NO4S	[M+H]+	S-(2-Carboxypropyl)cysteine	Amino acids and derivatives	Amino acids and derivatives
pme1286	385.13	250	384.122	C14H20N6O5S	[M+H]+	S-(5'-Adenosy)-L-homocysteine	Amino acids and derivatives	Amino acids and derivatives
mws0582	322.11	130.05	321.099	C11H19N3O6S	[M+H]+	S-(Methyl)glutathione	Amino acids and derivatives	Amino acids and derivatives
mws1051	399.14	250.09	399.144	C15H23N6O5S+	[M]+	S-Adenosylmethionine	Amino acids and derivatives	Amino acids and derivatives
MW0109620	339.12	167.03	218.127	C9H18N2O4	[M-H]-	Ser-Leu	Amino acids and derivatives	Amino acids and derivatives
Zmdp000972	136.04	91.05	135.035	C4H9NO2S	[M+H]+	S-Methyl-L-cysteine	Amino acids and derivatives	Amino acids and derivatives
MW0157919	339.12	167.03	218.127	C9H18N2O4	[M-H]-	Threonyl-valine	Amino acids and derivatives	Amino acids and derivatives
pmp001257	272.22	254.21	271.215	C15H29NO3	[M+H]+	Tridecanoylglycine	Amino acids and derivatives	Amino acids and derivatives
Zmzp000145	189.16	84.08	188.153	C9H20N2O2	[M+H]+	Trimethyllysine	Amino acids and derivatives	Amino acids and derivatives
MW0158141	437.14	375.14	436.142	C19H24N4O6S1	[M+H]+	Trp-Glu-Cys	Amino acids and derivatives	Amino acids and derivatives
MWS2426	332.13	203.08	333.132	C16H19N3O5	[M-H]-	Tryptophan glutamic acid	Amino acids and derivatives	Amino acids and derivatives
MW0110276	373.11	193.05	252.111	C12H16N2O4	[M-H]-	Tyr-Ala	Amino acids and derivatives	Amino acids and derivatives
MW0158392	537.2	375.15	538.202	C22H30N6O10	[M-H]-	Tyr-Asn-Gln-Asp	Amino acids and derivatives	Amino acids and derivatives
MWS201479	239.1	136.08	238.095	C11H14N2O4	[M+H]+	Tyr-Gly	Amino acids and derivatives	Amino acids and derivatives
MW0158490	519.18	357.13	520.192	C22H28N6O9	[M-H]-	Tyr-His-Ser-Asp	Amino acids and derivatives	Amino acids and derivatives
MW0110288	295.17	207.06	294.158	C15H22N2O4	[M+H]+	Tyrosylleucine	Amino acids and derivatives	Amino acids and derivatives
MW0158646	459.19	415.19	458.18	C22H26N4O7	[M+H]+	Tyr-Tyr-Asn	Amino acids and derivatives	Amino acids and derivatives
MWS201400	304.17	188.07	303.158	C16H21N3O3	[M+H]+	Val-Trp	Amino acids and derivatives	Amino acids and derivatives
MW0110378	239.14	151.04	216.147	C10H20N2O3	[M+Na]+	Val-Val	Amino acids and derivatives	Amino acids and derivatives
MW0159234	332.18	72.08	331.174	C14H25N3O6	[M+H]+	Val-Val-Asp	Amino acids and derivatives	Amino acids and derivatives
MW0159242	330.24	72.08	329.231	C16H31N3O4	[M+H]+	Val-Val-Leu	Amino acids and derivatives	Amino acids and derivatives
MW0159295	371.11	125.02	204.111	C8H16N2O4	[M+CH3COO]-	Valylserine	Amino acids and derivatives	Amino acids and derivatives
pme2563	249.06	128.04	250.062	C8H14N2O5S	[M-H]-	γ-Glu-Cys	Amino acids and derivatives	Amino acids and derivatives
Zmdp001647	247.13	184.1	246.122	C10H18N2O5	[M+H]+	γ-Glutamyl-L-valine	Amino acids and derivatives	Amino acids and derivatives
Zmdn001564	293.11	164.07	294.122	C14H18N2O5	[M-H]-	γ-Glutamylphenylalanine	Amino acids and derivatives	Amino acids and derivatives
Zmdp001857	311.12	165.05	310.116	C14H18N2O6	[M+H]+	γ-Glutamyltyrosine	Amino acids and derivatives	Amino acids and derivatives
Lamp008287	301.11	167.07	300.099	C17H16O5	[M+H]+	(6aR,11aR)-3-Hydroxy-9,10-dimethoxypterocarpan	Flavonoids	Other Flavonoids
Wbtp004753	303.05	229.05	302.043	C15H10O7	[M+H]+	1,2,3,7,8-pentahydroxy-6-methylanthracene-9,10-dione	Flavonoids	Other Flavonoids
pmn001476	227.03	199.04	228.042	C13H8O4	[M-H]-	1,7-Dihydroxyxanthone	Flavonoids	Other Flavonoids
Lmsp004137	289.07	163.04	288.063	C15H12O6	[M+H]+	3,4,2',4',6'-Pentahydroxychalcone	Flavonoids	Chalcones
Lmsp004301	451.12	289.07	450.116	C21H22O11	[M+H]+	3',5,5',7-Tetrahydroxyflavanone-7-O-glucoside	Flavonoids	Flavanones
Zbqp009080	407.19	295.07	406.178	C25H26O5	[M+H]+	3',5'-diprenylgenistein	Flavonoids	Isoflavones
mws0917	329.07	314.04	330.074	C17H14O7	[M-H]-	3,7-Di-O-methylquercetin	Flavonoids	Flavonols
Lmsp004851	291.09	123.04	290.079	C15H14O6	[M+H]+	3-Hydroxyphloretin	Flavonoids	Chalcones
Lmsn004797	451.12	167.03	452.132	C21H24O11	[M-H]-	3-Hydroxyphloretin-4'-O-glucoside	Flavonoids	Chalcones
pmp000416	285.08	229.09	284.068	C16H12O5	[M+H]+	3'-Methoxydaidzein	Flavonoids	Isoflavones
Lmmp003109	305.1	139.04	304.095	C16H16O6	[M+H]+	3'-O-Methyl-epicatechin	Flavonoids	Flavanols
Zmjp004610	537.16	375.11	536.153	C25H28O13	[M+H]+	5,4'-Dihydroxy-3,6,7,3'-tetramethoxyflavone-4'-O-glucoside	Flavonoids	Flavones
Zmhn003257	299.06	284.04	300.063	C16H12O6	[M-H]-	5,7,2'-Trhiyroxy-8-methoxyflavone*	Flavonoids	Flavones
Lmhn004030	289.07	151.04	290.079	C15H14O6	[M-H]-	5,7,3',4',5'-Pentahydroxyflavan (Tricetiflavan)	Flavonoids	Flavanols
Zbqp008438	423.18	311.06	422.173	C25H26O6	[M+H]+	5,7,3',4'-tetrahydroxy-6,8-diprenylisoflavone	Flavonoids	Isoflavones
Zmzp003942	677.24	353.14	676.237	C33H40O15	[M+H]+	5-hydroxy-4'-Methoxy-6-Prenyl-7-di-glucoside-isoflavone	Flavonoids	Isoflavones
Wagp004812	491.15	329.1	490.147	C24H26O11	[M+H]+	5-Hydroxy-6,7,4'-Trimethoxyflavone 5-O-glucoside	Flavonoids	Flavones
Zmhp003514	301.07	286.05	300.063	C16H12O6	[M+H]+	6,7,8-Tetrahydroxy-5-methoxyflavone*	Flavonoids	Flavones
pmp000379	407.19	351.12	406.178	C25H26O5	[M+H]+	6,8-Diprenylgenistein; 5,7,4'-Trihydroxy-6,8-Diprenylisoflavone	Flavonoids	Isoflavones
Jmgn004021	449.11	269.05	450.116	C21H22O11	[M-H]-	6-C-Glucosyl-2-Hydroxynaringenin	Flavonoids	Flavanones
Lmjp003655	463.12	301.08	462.116	C22H22O11	[M+H]+	6-C-MethylKaempferol-3-glucoside	Flavonoids	Flavones
pmp001310	627.16	303.1	626.148	C27H30O17	[M+H]+	6-Hydroxykaempferol-3,6-O-Diglucoside	Flavonoids	Flavonols
pmp001312	789.21	303.1	788.201	C33H40O22	[M+H]+	6-Hydroxykaempferol-3,7,6-O-triglycoside	Flavonoids	Flavonols
Zmhp002730	627.16	303.05	626.148	C27H30O17	[M+H]+	6-Hydroxykaempferol-6,7-O-Diglucoside	Flavonoids	Flavonols
pmp001311	627.16	303.1	626.148	C27H30O17	[M+H]+	6-Hydroxykaempferol-7,6-O-Diglucoside	Flavonoids	Flavonols
Hmcn001884	463.09	301.03	464.096	C21H20O12	[M-H]-	6-Hydroxyluteolin 5-glucoside	Flavonoids	Flavones
pmp000194	519.11	271.06	518.106	C24H22O13	[M+H]+	6''-O-Malonylgenistin	Flavonoids	Isoflavones
Lacp006108	587.17	339.12	586.169	C29H30O13	[M+H]+	6-Prenylapigenin malonyl glucoside	Flavonoids	Flavones
Zmbp008419	341.14	285.08	340.131	C20H20O5	[M+H]+	6-prenylnaringenin	Flavonoids	Flavanones
Cmsp007228	303.09	167.03	302.079	C16H14O6	[M+H]+	7-O-Methyleriodictyol	Flavonoids	Flavanols
pmp000638	355.12	299.06	354.11	C20H18O6	[M+H]+	8-Prenylkaempferol	Flavonoids	Flavonols
mws0051	285.08	242.05	284.068	C16H12O5	[M+H]+	Acacetin	Flavonoids	Flavones
Labp006185	533.13	285.08	532.122	C25H24O13	[M+H]+	Acacetin malonyl glucoside	Flavonoids	Flavones
pmp001288	593.19	285.08	592.179	C28H32O14	[M+H]+	Acacetin-7-O-rutinoside (Linarin)	Flavonoids	Flavones
pme3285	275.09	139.04	274.084	C15H14O5	[M+H]+	Afzelechin (3,5,7,4'-Tetrahydroxyflavan)	Flavonoids	Flavanols
Lmwp003442	449.11	287.06	448.101	C21H20O11	[M+H]+	Amoenin	Flavonoids	Flavonols
MWS20151	271.06	153.02	270.053	C15H10O5	[M+H]+	Apigenin; 4',5,7-Trihydroxyflavone	Flavonoids	Flavones
MWS20148	433.11	271.07	432.106	C21H20O10	[M+H]+	Apigenin-4'-O-glucoside	Flavonoids	Flavones
mws0072	433.11	271.06	432.106	C21H20O10	[M+H]+	Apigenin-5-O-glucoside	Flavonoids	Flavones
Lmtp002942	535.14	499.12	534.137	C25H26O13	[M+H]+	Apigenin-6,8-di-C-arabinoside*	Flavonoids	Flavones
Lmtp002474	565.16	427.1	564.148	C26H28O14	[M+H]+	Apigenin-6-C-(2''-glucosyl)arabinoside	Flavonoids	Flavones
Lmnp102580	565.16	433.11	564.148	C26H28O14	[M+H]+	Apigenin-6-C-(2''-xylosyl)glucoside	Flavonoids	Flavones
Lmtp002822	535.14	499.12	534.137	C25H26O13	[M+H]+	Apigenin-6-C-arabinoside-8-C-xyloside*	Flavonoids	Flavones
mws1434	431.1	311.05	432.106	C21H20O10	[M-H]-	Apigenin-6-C-glucoside (Isovitexin)	Flavonoids	Flavones
pmp001110	535.14	517.13	534.137	C25H26O13	[M+H]+	Apigenin-6-C-xyloside-8-C-arabinoside	Flavonoids	Flavones
pmp001204	299.09	284.07	298.084	C17H14O5	[M+H]+	Apigenin-7,4'-dimethyl ether	Flavonoids	Flavones
pmp000585	519.11	433.11	518.106	C24H22O13	[M+H]+	Apigenin-7-O-(6''-malonyl)glucoside	Flavonoids	Flavones
Lmpp003930	579.15	271.06	578.142	C30H26O12	[M+H]+	Apigenin-7-O-(6''-p-Coumaryl)glucoside	Flavonoids	Flavones
pmb3006	431.1	269.04	432.106	C21H20O10	[M-H]-	Apigenin-7-O-glucoside(Cosmosiin)	Flavonoids	Flavones
MWSHY0031	447.09	271.06	446.085	C21H18O11	[M+H]+	Apigenin-7-O-glucuronide	Flavonoids	Flavones
pme0368	579.17	271.04	578.164	C27H30O14	[M+H]+	Apigenin-7-O-rutinoside (Isorhoifolin)	Flavonoids	Flavones
MWSHY0181	433.11	313.07	432.106	C21H20O10	[M+H]+	Apigenin-8-C-Glucoside (Vitexin)	Flavonoids	Flavones
Lmtn002796	449.11	287.06	450.116	C21H22O11	[M-H]-	Aromadendrin-7-O-glucoside	Flavonoids	Flavanonols
Zbbp005659	533.13	285.07	532.121	C25H24O13	[M+H]+	Biochanin A-7-O-glucoside-6''-O-malonate	Flavonoids	Isoflavones
Zmgp011621	507.24	451.18	506.231	C30H34O7	[M+H]+	Broussoflavonol C	Flavonoids	Flavones
Zmgp011058	423.18	367.12	422.173	C25H26O6	[M+H]+	broussoflavonol F	Flavonoids	Flavones
pme3475	273.08	153.02	272.068	C15H12O5	[M+H]+	Butin; 7,3',4'-Trihydroxyflavanone*	Flavonoids	Flavanones
HJN090	433.11	271.06	434.121	C21H22O10	[M-H]-	Butin-7-O-glucoside*	Flavonoids	Flavanones
MWSHY0203	291.09	123.04	290.079	C15H14O6	[M+H]+	Catechin	Flavonoids	Flavanols
mws0355	441.08	169.01	442.09	C22H18O10	[M-H]-	Catechin gallate*	Flavonoids	Flavanols
Zajn002491	451.12	289.07	452.132	C21H24O11	[M-H]-	catechin-4-β-D-galactopyranoside*	Flavonoids	Flavanols
pmb2947	865.2	407.1	866.206	C45H38O18	[M-H]-	Catechin-catechin-catechin	Flavonoids	Flavanols
pmp001127	301.07	286.08	300.063	C16H12O6	[M+H]+	Chrysoeriol; 5,7,4'-Trihydroxy-3'-Methoxyflavone*	Flavonoids	Flavones
pmb2999	461.11	299.1	462.116	C22H22O11	[M-H]-	Chrysoeriol-5-O-glucoside	Flavonoids	Flavones
Hmgp003641	593.18	447.13	592.179	C28H32O14	[M+H]+	Chrysoeriol-6-C-rhamnoside-7-O-rhamnoside	Flavonoids	Flavones
pmb3000	503.12	341.1	504.127	C24H24O12	[M-H]-	Chrysoeriol-7-O-(6''-acetyl)glucoside	Flavonoids	Flavones
pmb0608	549.12	301.07	548.117	C25H24O14	[M+H]+	Chrysoeriol-7-O-(6''-malonyl)glucoside	Flavonoids	Flavones
pmb3012	461.11	299.06	462.116	C22H22O11	[M-H]-	Chrysoeriol-7-O-glucoside	Flavonoids	Flavones
Labp008846	339.12	283.06	338.115	C20H18O5	[M+H]+	Crotalarin	Flavonoids	Isoflavones
zjzp122830	423.18	367.12	422.173	C25H26O6	[M+H]+	Cudraflavanone A	Flavonoids	Flavones
pme1777	611.16	287.06	611.161	C27H31O16+	[M]+	Cyanidin-3,5-O-diglucoside (Cyanin)	Flavonoids	Anthocyanidins
pmb0557	621.11	287.06	621.109	C27H25O17+	[M]+	Cyanidin-3-O-(3'',6''-O-dimalonyl)glucoside	Flavonoids	Anthocyanidins
Lmcp004436	611.14	287.06	611.139	C30H27O14+	[M]+	Cyanidin-3-O-(6''-O-caffeoyl)glucoside	Flavonoids	Anthocyanidins
pmb0542	535.11	287.06	535.108	C24H23O14+	[M]+	Cyanidin-3-O-(6''-O-malonyl)glucoside	Flavonoids	Anthocyanidins
pmb0541	697.16	287.06	697.161	C30H33O19+	[M]+	Cyanidin-3-O-(6''-O-malonyl)glucoside-5-O-glucoside	Flavonoids	Anthocyanidins
pmf0027	449.11	287.06	449.108	C21H21O11+	[M]+	Cyanidin-3-O-galactoside*	Flavonoids	Anthocyanidins
pmb0550	449.11	287.06	449.108	C21H21O11+	[M]+	Cyanidin-3-O-glucoside (Kuromanin)*	Flavonoids	Anthocyanidins
pme1773	595.17	287.06	595.166	C27H31O15+	[M]+	Cyanidin-3-O-rutinoside (Keracyanin)	Flavonoids	Anthocyanidins
Labp008738	339.12	283.06	338.115	C20H18O5	[M+H]+	Cyclolicoisoflavones A3	Flavonoids	Isoflavones
Zbdp010280	337.11	295.06	336.1	C20H16O5	[M+H]+	Derrisisoflavone G	Flavonoids	Isoflavones
Lmlp005236	451.12	289.08	450.116	C21H22O11	[M+H]+	Dihydrokaempferol-3-O-glucoside	Flavonoids	Flavanonols
mws0058	299.06	284.03	300.063	C16H12O6	[M-H]-	Diosmetin (5,7,3'-Trihydroxy-4'-methoxyflavone)*	Flavonoids	Flavones
pmp000579	463.12	301.07	462.116	C22H22O11	[M+H]+	Diosmetin-7-O-galactoside	Flavonoids	Flavones
pmp001080	609.18	301.07	608.174	C28H32O15	[M+H]+	Diosmetin-7-O-Neohesperidoside (Neodiosmin)*	Flavonoids	Flavones
MWSHY0190	609.18	301.08	608.174	C28H32O15	[M+H]+	Diosmetin-7-O-rutinoside (Diosmin)*	Flavonoids	Flavones
Lmgp004217	609.18	445.11	608.174	C28H32O15	[M+H]+	Diosmetin-8-C-(2''-O-rhamnosyl)glucoside	Flavonoids	Flavones
mws1397	441.08	169.02	442.09	C22H18O10	[M-H]-	Epicatechin gallate*	Flavonoids	Flavanols
HJN041	451.12	289.07	452.132	C21H24O11	[M-H]-	Epicatechin glucoside*	Flavonoids	Flavanols
Zmdn002400	451.13	289.07	452.132	C21H24O11	[M-H]-	Epicatechin-3'-O-β-D-glucopyranoside*	Flavonoids	Flavanols
Zmdn002049	451.13	289.07	452.132	C21H24O11	[M-H]-	Epicatechin-4'-O-β-D-glucopyranoside*	Flavonoids	Flavanols
MWSHY0098	307.08	139.04	306.074	C15H14O7	[M+H]+	Epigallocatechin	Flavonoids	Flavanols
MWSHY0060	459.09	139.04	458.085	C22H18O11	[M+H]+	Epigallocatechin-3-O-gallate*	Flavonoids	Flavanols
mws0064	287.06	135.05	288.063	C15H12O6	[M-H]-	Eriodictyol (5,7,3',4'-Tetrahydroxyflavanone)	Flavonoids	Flavanones
HJN086	449.11	287.06	450.116	C21H22O11	[M-H]-	Eriodictyol-3'-O-glucoside	Flavonoids	Flavanones
Lmyn005006	595.15	287.06	596.153	C30H28O13	[M-H]-	Eriodictyol-7-O-(6''-O-p-coumaroyl)glucoside	Flavonoids	Flavanones
mws0057	451.12	289.07	450.116	C21H22O11	[M+H]+	Eriodictyol-7-O-glucoside	Flavonoids	Flavanones
mws1519	595.17	287.06	596.174	C27H32O15	[M-H]-	Eriodictyol-7-O-Rutinoside (Eriocitrin)	Flavonoids	Flavanones
pmb3023	449.11	287.06	450.116	C21H22O11	[M-H]-	Eriodictyol-8-C-glucoside	Flavonoids	Flavanones
pmp000351	339.12	283.06	338.115	C20H18O5	[M+H]+	Eurycarpin A	Flavonoids	Isoflavones
MWSHY0179	431.13	269.09	430.126	C22H22O9	[M+H]+	Formononetin-7-O-glucoside (Ononin)	Flavonoids	Isoflavones
MWSHY0094	459.09	139.04	458.085	C22H18O11	[M+H]+	Gallocatechin gallate*	Flavonoids	Flavanols
pmb2586	593.13	285.6	594.137	C30H26O13	[M-H]-	Gallocatechin-(4α→8)-catechin	Flavonoids	Flavanols
Lmmp000897	611.14	287.05	610.132	C30H26O14	[M+H]+	Gallocatechin-(4α→8)-gallocatechin	Flavonoids	Flavanols
HJAP154	469.13	317.08	468.069	C23H16O11	[M+H]+	Galloylisorhamnetin*	Flavonoids	Flavonols
Lssp210422	271.06	153.02	270.053	C15H10O5	[M+H]+	Genistein	Flavonoids	Isoflavones
Lmgp004731	433.11	271.06	432.106	C21H20O10	[M+H]+	Genistein-7-O-galactoside	Flavonoids	Isoflavones
Lmgp004474	579.17	271.06	578.164	C27H30O14	[M+H]+	Genistein-7-O-galactoside-rhamnose	Flavonoids	Isoflavones
pmp000411	565.16	433.1	564.148	C26H28O14	[M+H]+	Genistein-8-C-apiosyl(1→6)glucoside	Flavonoids	Isoflavones
pmp000413	433.11	283.06	432.106	C21H20O10	[M+H]+	Genistein-8-C-glucoside	Flavonoids	Isoflavones
MWSHY0196	285.08	242.06	284.068	C16H12O5	[M+H]+	Genkwanin (Apigenin 7-methyl ether)	Flavonoids	Flavones
Xmyn008071	299.06	284.03	300.063	C16H12O6	[M-H]-	Gnetifolin B	Flavonoids	Flavones
pme1598	463.12	301.07	464.132	C22H24O11	[M-H]-	Hesperetin-5-O-glucoside	Flavonoids	Flavanones
pmb0645	627.19	465.2	626.185	C28H34O16	[M+H]+	Hesperetin-6-C-glucoside-7-O-glucoside	Flavonoids	Flavonols
Lmzp002365	465.14	303.09	464.132	C22H24O11	[M+H]+	Hesperetin-7-O-glucoside	Flavonoids	Flavanones
pme0001	609.18	301.07	610.19	C28H34O15	[M-H]-	Hesperetin-7-O-neohesperidoside(Neohesperidin)*	Flavonoids	Flavanones
mws0036	609.18	301.09	610.19	C28H34O15	[M-H]-	Hesperetin-7-O-rutinoside (Hesperidin)*	Flavonoids	Flavanones
MWSHY0069	301.07	286.05	300.063	C16H12O6	[M+H]+	Hispidulin (5,7,4'-Trihydroxy-6-methoxyflavone)*	Flavonoids	Flavones
Hmgp002189	463.13	301.07	462.116	C22H22O11	[M+H]+	Hispidulin-7-O-glucoside(Homoplantaginin)	Flavonoids	Flavones
mws1033	303.09	153.02	302.079	C16H14O6	[M+H]+	Homoeriodictyol	Flavonoids	Flavanones
Zmzp010454	407.19	295.06	406.178	C25H26O5	[M+H]+	Honyucitrin	Flavonoids	Flavones
pme1611	433.11	313.07	434.121	C21H22O10	[M-H]-	Isohemiphloin	Flavonoids	Flavanones
Lmdp003286	465.1	303.06	464.096	C21H20O12	[M+H]+	Isohyperoside*	Flavonoids	Flavonols
Hmcp001578	641.17	479.11	640.164	C28H32O17	[M+H]+	Isorhamnetin-3,7-O-diglucoside	Flavonoids	Flavonols
Li512111	519.11	315.05	520.122	C24H24O13	[M-H]-	Isorhamnetin-3-O-(6''-acetylglucoside)	Flavonoids	Flavonols
HJAP064	565.12	317.08	564.111	C25H24O15	[M+H]+	Isorhamnetin-3-O-(6''-malonyl)glucoside	Flavonoids	Flavonols
Hmcp001658	727.17	479.11	726.164	C31H34O20	[M+H]+	Isorhamnetin-3-O-(6''-malonyl)glucoside-7-O-glucoside	Flavonoids	Flavonols
Hmmp002121	469.12	317.08	468.069	C23H16O11	[M+H]+	Isorhamnetin-3-O-gallate*	Flavonoids	Flavonols
Lmlp002990	595.17	313.07	594.159	C27H30O15	[M+H]+	Isosaponarin(Isovitexin-4'-O-glucoside)	Flavonoids	Flavones
mws1292	565.16	409.09	564.148	C26H28O14	[M+H]+	Isoschaftoside	Flavonoids	Flavones
pme1665	593.15	311.06	594.159	C27H30O15	[M-H]-	Isovitexin-7-O-glucoside(Saponarin)	Flavonoids	Flavones
Lmtp002818	741.22	287.06	740.216	C33H40O19	[M+H]+	Kaempferol-3-(2'',6''-di-O-rhamnosyl)-glucoside	Flavonoids	Flavonols
Lmbp002592	611.16	287.05	610.153	C27H30O16	[M+H]+	Kaempferol-3,7-O-diglucoside	Flavonoids	Flavonols
Hmln001836	651.16	489.12	652.164	C29H32O17	[M-H]-	Kaempferol-3-O-(6''-Acetyl)glucosyl-(1→3)-Galactoside	Flavonoids	Flavonols
Lmdp004892	535.11	287.05	534.101	C24H22O14	[M+H]+	Kaempferol-3-O-(6''-malonyl)galactoside*	Flavonoids	Flavonols
Lmmp003817	535.11	287.05	534.101	C24H22O14	[M+H]+	Kaempferol-3-O-(6''-malonyl)glucoside*	Flavonoids	Flavonols
Hmcp001629	697.16	449.1	696.154	C30H32O19	[M+H]+	Kaempferol-3-O-(6''-Malonyl)glucoside-7-O-Glucoside	Flavonoids	Flavonols
Lmmn003398	489.11	285.04	490.111	C23H22O12	[M-H]-	Kaempferol-3-O-(6''-O-acetyl)glucoside	Flavonoids	Flavonols
mws1290	593.13	285.04	594.137	C30H26O13	[M-H]-	Kaempferol-3-O-(6''-p-Coumaroyl)glucoside (Tiliroside)	Flavonoids	Flavonols
mws0913	447.09	285.04	448.101	C21H20O11	[M-H]-	Kaempferol-3-O-galactoside (Trifolin)*	Flavonoids	Flavonols
MWSHY0136	449.11	287.06	448.101	C21H20O11	[M+H]+	Kaempferol-3-O-glucoside (Astragalin)	Flavonoids	Flavonols
Lmzn001894	461.07	285.04	462.08	C21H18O12	[M-H]-	Kaempferol-3-O-glucuronide	Flavonoids	Flavonols
Lmsn002815	593.15	285.04	594.159	C27H30O15	[M-H]-	Kaempferol-3-O-rutinoside(Nicotiflorin)	Flavonoids	Flavonols
mws0089	447.09	285.04	448.101	C21H20O11	[M-H]-	Kaempferol-7-O-glucoside*	Flavonoids	Flavonols
pmp000825	423.18	299.16	422.173	C25H26O6	[M+H]+	Kuwanon D	Flavonoids	Other Flavonoids
pmp000869	693.23	637.21	692.226	C40H36O11	[M+H]+	Kuwanon G	Flavonoids	Other Flavonoids
pmp000812	357.13	301.11	356.126	C20H20O6	[M+H]+	Leachianone G	Flavonoids	Flavanones
pme0088	285.04	151	286.048	C15H10O6	[M-H]-	Luteolin (5,7,3',4'-Tetrahydroxyflavone)	Flavonoids	Flavones
MWS20147	449.11	287.06	448.101	C21H20O11	[M+H]+	Luteolin-3'-O-glucoside*	Flavonoids	Flavones
Hmpp003270	449.11	287.05	448.101	C21H20O11	[M+H]+	Luteolin-4'-O-glucoside*	Flavonoids	Flavones
MWSHY0016	449.11	299.06	448.101	C21H20O11	[M+H]+	Luteolin-6-C-glucoside (Isoorientin)*	Flavonoids	Flavones
Zmxp003107	611.16	287.06	610.153	C27H30O16	[M+H]+	Luteolin-7,3'-di-O-glucoside	Flavonoids	Flavones
pmp000587	535.11	287.05	534.101	C24H22O14	[M+H]+	Luteolin-7-O-(6''-malonyl)glucoside	Flavonoids	Flavones
Hmlp003185	681.17	287.05	680.159	C30H32O18	[M+H]+	Luteolin-7-O-(6''-malonyl)glucoside-5-O-rhamnoside	Flavonoids	Flavones
MWSHY0104	449.11	287.06	448.101	C21H20O11	[M+H]+	Luteolin-7-O-glucoside (Cynaroside)*	Flavonoids	Flavones
mws1299	449.11	299.05	448.101	C21H20O11	[M+H]+	Luteolin-8-C-glucoside (Orientin)*	Flavonoids	Flavones
Lasp006294	533.13	285.08	532.122	C25H24O13	[M+H]+	Malonyltrifolirhizin	Flavonoids	Other Flavonoids
Lmtp004722	333.06	153.02	332.053	C16H12O8	[M+H]+	Mearnsetin	Flavonoids	Flavones
Lmtn002997	493.1	331.05	494.106	C22H22O13	[M-H]-	Mearnsetin-3-O-glucoside	Flavonoids	Flavones
Hmlp003068	627.15	303.05	626.148	C27H30O17	[M+H]+	Meratin	Flavonoids	Flavones
Lmhp003658	577.15	329.1	576.148	C27H28O14	[M+H]+	Monohydroxy-trimethoxyflavone-O-(6''-malonyl)glucoside	Flavonoids	Flavones
pmp000867	341.14	267.1	340.131	C20H20O5	[M+H]+	Morachalcone A	Flavonoids	Chalcones
pmp000806	339.12	283.06	338.115	C20H18O5	[M+H]+	Morachalcone B	Flavonoids	Chalcones
pmp000811	355.12	283.06	354.11	C20H18O6	[M+H]+	Morachalcone C	Flavonoids	Chalcones
pme3514	301.04	151	302.043	C15H10O7	[M-H]-	Morin	Flavonoids	Flavonols
Lmfn004065	433.08	300.03	434.085	C20H18O11	[M-H]-	Morin-3-O-arabinoside	Flavonoids	Flavonols
Lmtp004126	567.1	319.04	566.091	C24H22O16	[M+H]+	Myricetin-3-O-(6''-malony)glucoside	Flavonoids	Flavonols
MWSHY0017	273.08	153.02	272.068	C15H12O5	[M+H]+	Naringenin (5,7,4'-Trihydroxyflavanone)*	Flavonoids	Flavanones
pme2960	273.08	153.02	272.068	C15H12O5	[M+H]+	Naringenin chalcone; 2',4,4',6'-Tetrahydroxychalcone	Flavonoids	Chalcones
HJN087	433.12	271.06	434.121	C21H22O10	[M-H]-	Naringenin-4'-O-glucoside*	Flavonoids	Flavanones
pma0791	521.13	273.08	520.122	C24H24O13	[M+H]+	Naringenin-7-O-(6''-malonyl)glucoside	Flavonoids	Flavanones
mws1179	433.11	271.07	434.121	C21H22O10	[M-H]-	Naringenin-7-O-glucoside (Prunin)*	Flavonoids	Flavanones
mws0046	579.17	271.06	580.179	C27H32O14	[M-H]-	Naringenin-7-O-Neohesperidoside(Naringin)*	Flavonoids	Flavanones
mws1066	579.17	271.06	580.179	C27H32O14	[M-H]-	Naringenin-7-O-Rutinoside(Narirutin)*	Flavonoids	Flavanones
Lmzn002255	741.23	709.27	742.232	C33H42O19	[M-H]-	Naringenin-7-O-Rutinoside-5-O-glucoside	Flavonoids	Flavanones
pmp000003	317.07	302.04	316.058	C16H12O7	[M+H]+	Nepetin (5,7,3',4'-Tetrahydroxy-6-methoxyflavone)	Flavonoids	Flavones
Hmgp002036	479.12	317.06	478.111	C22H22O12	[M+H]+	Nepetin-7-O-glucoside(Nepitrin)	Flavonoids	Flavones
Zmjp003031	611.16	449.11	610.153	C27H30O16	[M+H]+	Orientin-2''-O-galactoside	Flavonoids	Flavones
Zmgp004060	463.12	301.07	462.116	C22H22O11	[M+H]+	paratensein-7-O-glucoside	Flavonoids	Isoflavones
pme1793	595.17	271.06	595.166	C27H31O15+	[M]+	Pelargonidin-3,5-O-diglucoside	Flavonoids	Anthocyanidins
pmb0554	519.11	271.06	519.113	C24H23O13+	[M]+	Pelargonidin-3-O-(6''-O-malonyl)glucoside	Flavonoids	Anthocyanidins
Smsp002643	579.17	271.06	579.171	C27H31O14+	[M]+	Pelargonidin-3-O-rutinoside	Flavonoids	Anthocyanidins
Lmfn004093	435.13	315.09	436.137	C21H24O10	[M-H]-	Phloretin-4'-O-glucoside (Trilobatin)	Flavonoids	Chalcones
mws0791	593.19	285.08	594.195	C28H34O14	[M-H]-	Poncirin (Isosakuranetin-7-O-neohesperidoside)	Flavonoids	Flavanones
Wbtp006052	287.06	287.06	286.048	C15H10O6	[M+H]+	Protoapigenone	Flavonoids	Other Flavonoids
Wbtn007469	299.06	284.03	300.063	C16H12O6	[M-H]-	Protogenkwanone	Flavonoids	Other Flavonoids
mws0918	283.06	268.04	284.068	C16H12O5	[M-H]-	Prunetin (5,4'-Dihydroxy-7-methoxyisoflavone)	Flavonoids	Isoflavones
HJN091	445.11	283.06	446.121	C22H22O10	[M-H]-	Prunetin-4'-O-glucoside	Flavonoids	Isoflavones
Lmjn007168	329.07	271.03	330.074	C17H14O7	[M-H]-	Quercetin-3,3'-dimethyl ether	Flavonoids	Flavonols
Lmmp003091	611.16	303.05	610.153	C27H30O16	[M+H]+	Quercetin-3-O-(4''-O-glucosyl)rhamnoside*	Flavonoids	Flavonols
Hmln002199	505.1	300.03	506.106	C23H22O13	[M-H]-	Quercetin-3-O-(6''-O-acetyl)galactoside	Flavonoids	Flavonols
Zmsp004363	507.12	303.05	506.106	C23H22O13	[M+H]+	Quercetin-3-O-(6''-O-acetyl)glucoside	Flavonoids	Flavonols
pmb0706	713.16	465.1	712.149	C30H32O20	[M+H]+	Quercetin-3-O-(6''-O-malonyl)glucosyl-5-O-glucoside	Flavonoids	Flavonols
mws0061	463.09	300.03	464.096	C21H20O12	[M-H]-	Quercetin-3-O-galactoside (Hyperin)	Flavonoids	Flavonols
MWSHY0046	465.1	303.05	464.096	C21H20O12	[M+H]+	Quercetin-3-O-glucoside (Isoquercitrin)*	Flavonoids	Flavonols
Lmsp004166	611.16	303.05	610.153	C27H30O16	[M+H]+	Quercetin-3-O-glucoside-7-O-rhamnoside*	Flavonoids	Flavonols
Lmjp002461	611.16	303.05	610.153	C27H30O16	[M+H]+	Quercetin-3-O-neohesperidoside*	Flavonoids	Flavonols
pmn001583	609.15	300.03	610.153	C27H30O16	[M-H]-	Quercetin-3-O-robinobioside	Flavonoids	Flavonols
MWSHY0067	611.16	303.05	610.153	C27H30O16	[M+H]+	Quercetin-3-O-rutinoside (Rutin)*	Flavonoids	Flavonols
MWSHY0162	627.16	303.06	626.148	C27H30O17	[M+H]+	Quercetin-3-O-sophoroside (Baimaside)	Flavonoids	Flavonols
Lmsp002982	773.21	303.05	772.206	C33H40O21	[M+H]+	Quercetin-3-O-sophoroside-7-O-rhamnoside	Flavonoids	Flavonols
mws0856	463.09	301.04	464.096	C21H20O12	[M-H]-	Quercetin-4'-O-glucoside (Spiraeoside)*	Flavonoids	Flavonols
Lmfn003760	477.07	301.04	478.075	C21H18O13	[M-H]-	Quercetin-4'-O-glucuronide	Flavonoids	Flavonols
Smgp004575	465.1	303.05	464.096	C21H20O12	[M+H]+	Quercetin-5-O-β-D-glucoside*	Flavonoids	Flavonols
pmp000589	551.1	303.05	550.096	C24H22O15	[M+H]+	Quercetin-7-O-(6''-malonyl)glucoside	Flavonoids	Flavonols
mws1329	463.09	301.04	464.096	C21H20O12	[M-H]-	Quercetin-7-O-glucoside*	Flavonoids	Flavonols
Lmjp002906	479.12	317.07	478.111	C22H22O12	[M+H]+	Rhamnetin-3-O-Glucoside	Flavonoids	Flavonols
Zmhp003784	627.16	465.1	626.148	C27H30O17	[M+H]+	Rhodioflavonoside	Flavonoids	Flavonols
Samp011064	423.18	367.12	422.173	C25H26O6	[M+H]+	robipseudin A	Flavonoids	Isoflavones
pmp000823	423.18	367.15	422.173	C25H26O6	[M+H]+	Sanggenol N	Flavonoids	Other Flavonoids
pmp000809	355.12	299.06	354.11	C20H18O6	[M+H]+	Sanggenon H	Flavonoids	Other Flavonoids
mws1660	565.16	529.13	564.148	C26H28O14	[M+H]+	Schaftoside	Flavonoids	Flavones
Hmpn005101	451.12	289.07	452.132	C21H24O11	[M-H]-	Sieboldin	Flavonoids	Chalcones
MWSslk002	433.11	271.06	432.106	C21H20O10	[M+H]+	Sophoricoside	Flavonoids	Isoflavones
mws0044	303.05	125.02	304.058	C15H12O7	[M-H]-	Taxifolin(Dihydroquercetin)	Flavonoids	Flavanonols
Xmsn002700	465.13	303.05	466.111	C21H22O12	[M-H]-	Taxifolin-3'-O-glucoside	Flavonoids	Flavanonols
pmn001702	461.07	285.05	462.08	C21H18O12	[M-H]-	Tetahydroxyflavone-7-O-glucuronide	Flavonoids	Flavones
Wayn004603	477.07	301.04	478.075	C21H18O13	[M-H]-	Tricetin 3'-glucuronide	Flavonoids	Flavones
Lmzp004885	331.08	315.05	330.074	C17H14O7	[M+H]+	Tricin (5,7,4'-Trihydroxy-3',5'-dimethoxyflavone)	Flavonoids	Flavones
pmb3042	491.12	329.1	492.127	C23H24O12	[M-H]-	Tricin-5-O-Glucoside	Flavonoids	Flavones
pmp000365	371.11	315.08	370.105	C20H18O7	[M+H]+	Uralenol	Flavonoids	Flavonols
Zmjp003291	595.17	433.12	594.159	C27H30O15	[M+H]+	Vitexin-2''-O-galactoside	Flavonoids	Flavones
pme3227	579.17	433.11	578.164	C27H30O14	[M+H]+	Vitexin-2''-O-rhamnoside	Flavonoids	Flavones
pmp001225	339.12	119.05	338.115	C20H18O5	[M+H]+	Wighteone; Erythrinin B	Flavonoids	Isoflavones
Lskp211385	357.13	307.09	356.126	C20H20O6	[M+H]+	(-)-dihydrosesamin	Lignans and Coumarins	Lignans
pmn001375	535.18	373.13	536.189	C26H32O12	[M-H]-	1-Hydroxypinoresinol-1-O-Glucoside	Lignans and Coumarins	Lignans
Zmcn003729	535.18	373.13	536.189	C26H32O12	[M-H]-	1-Hydroxypinoresinol-4'-O-Glucoside	Lignans and Coumarins	Lignans
Lmmn002260	551.21	389.17	552.221	C27H36O12	[M-H]-	5'-Methoxyisolariciresinol-9'-O-glucoside	Lignans and Coumarins	Lignans
Wbmn002185	365.06	167.03	366.074	C20H14O7	[M-H]-	6-Hydroxy-4-(4-hydroxy-3-methoxyphenyl)-7-methoxy-naphtho[2,3-c]furan-1,3-dione-1(ISO-1)	Lignans and Coumarins	Lignans
MWSslk135	193.05	147.05	192.042	C10H8O4	[M+H]+	7,8-Dihydroxy-4-methylcoumarin	Lignans and Coumarins	Coumarins
HX1341	163.04	89.04	162.032	C9H6O3	[M+H]+	7-hydroxy-2H-1-benzopyran-2-one	Lignans and Coumarins	Coumarins
Lmbp102601	163.04	89.04	162.032	C9H6O3	[M+H]+	7-Hydroxycoumarin;Umbelliferone	Lignans and Coumarins	Coumarins
HX1353	177.05	89.04	176.047	C10H8O3	[M+H]+	7-methoxycoumarin(ISO2)	Lignans and Coumarins	Coumarins
Wbmn003411	369.08	207.05	370.105	C20H18O7	[M-H]-	9-hydroxysesamin(ISO-2)	Lignans and Coumarins	Lignans
Lhqp101813	409.15	247.1	408.142	C20H24O9	[M+H]+	Ammijin(iso-01)	Lignans and Coumarins	Coumarins
mws1668	187.04	131.05	186.032	C11H6O3	[M+H]+	Angelicin	Lignans and Coumarins	Coumarins
Lhqp101815	187.04	131.05	186.032	C11H6O3	[M+H]+	Bakuchicin	Lignans and Coumarins	Coumarins
pmp001220	353.1	335.09	352.095	C20H16O6	[M+H]+	Bavacumestan A	Lignans and Coumarins	Coumarins
MWSmce042	217.04	202.03	216.042	C12H8O4	[M+H]+	Bergapten	Lignans and Coumarins	Coumarins
Zmnn006956	201.02	117.04	202.027	C11H6O4	[M-H]-	Bergaptol	Lignans and Coumarins	Coumarins
Zmpn002553	339.07	177.02	340.079	C15H16O9	[M-H]-	Cichoriin*	Lignans and Coumarins	Coumarins
Hmhn004708	367.1	205.05	368.111	C17H20O9	[M-H]-	Cnidioside A	Lignans and Coumarins	Coumarins
HX1366	147.04	91.05	146.037	C9H6O2	[M+H]+	coumarin(ISO1)	Lignans and Coumarins	Coumarins
MWSmce017	179.03	133.03	178.027	C9H6O4	[M+H]+	Daphnetin	Lignans and Coumarins	Coumarins
Cmyn001328	339.07	177.02	340.079	C15H16O9	[M-H]-	Daphnin*	Lignans and Coumarins	Coumarins
Cmsp003083	521.2	131.05	520.194	C26H32O11	[M+H]+	Dehydrodiconiferyl alcohol-4-O-glucoside*	Lignans and Coumarins	Lignans
Lmsp003655	521.2	131.05	520.194	C26H32O11	[M+H]+	Dehydrodiconiferyl alcohol-gamma'-O-glucoside*	Lignans and Coumarins	Lignans
MWSmce160	231.1	175.04	230.094	C14H14O3	[M+H]+	Demethylsuberosin	Lignans and Coumarins	Coumarins
Lacp006470	283.06	165.02	282.053	C16H10O5	[M+H]+	Deoxy-melimesSanol A	Lignans and Coumarins	Coumarins
Lmyn003971	521.2	359.15	522.21	C26H34O11	[M-H]-	Dihydrodehydrodiconiferyl alcohol-4-O-glucoside	Lignans and Coumarins	Lignans
mad1424	427.05	295.05	426.043	C17H14O13	[M+H]+	Ditartaroyl-hydroxycoumarin	Lignans and Coumarins	Coumarins
Lssp210420	339.12	271.06	338.115	C20H18O5	[M+H]+	Erythrinin B(ISO2)	Lignans and Coumarins	Coumarins
mws1013	177.02	133.03	178.027	C9H6O4	[M-H]-	Esculetin (6,7-Dihydroxycoumarin)	Lignans and Coumarins	Coumarins
Lmbn001162	339.07	177.02	340.079	C15H16O9	[M-H]-	Esculetin-7-O-glucoside*	Lignans and Coumarins	Coumarins
Lbhp011919	427.08	179.03	426.08	C18H18O12	[M+H]+	Esculin 6'-Malonate	Lignans and Coumarins	Coumarins
Lbhp011917	503.14	179.03	502.132	C21H26O14	[M+H]+	Esculin glucoside	Lignans and Coumarins	Coumarins
MWSmce025	369.09	207.03	370.09	C16H18O10	[M-H]-	Fraxetin-8-O-glucoside (Fraxin)	Lignans and Coumarins	Coumarins
Lhqp101814	217.05	202.03	216.042	C12H8O4	[M+H]+	Isobergapten	Lignans and Coumarins	Coumarins
Lmbp002962	209.05	194.02	208.037	C10H8O5	[M+H]+	Isofraxetin	Lignans and Coumarins	Coumarins
Lmmn002274	521.2	359.15	522.21	C26H34O11	[M-H]-	Isolariciresinol-9'-O-glucoside	Lignans and Coumarins	Lignans
HX1363	193.05	133.03	192.042	C10H8O4	[M+H]+	isoscopoletin	Lignans and Coumarins	Coumarins
HX1364	355.1	163.04	354.095	C16H18O9	[M+H]+	isoscopoletin-glucoside	Lignans and Coumarins	Coumarins
Wagp005572	495.15	247.1	494.142	C23H26O12	[M+H]+	Marmesin O-malonyl glucoside	Lignans and Coumarins	Coumarins
Cmmn005231	391.14	59.01	392.147	C20H24O8	[M-H]-	Massoniresinol; Vladinol A	Lignans and Coumarins	Lignans
Lacp006013	299.06	165.02	298.048	C16H10O6	[M+H]+	MelimesSanol A	Lignans and Coumarins	Coumarins
Hmhp002580	413.14	136.07	412.137	C19H24O10	[M+H]+	Methylpicraquassioside A	Lignans and Coumarins	Coumarins
Lhkp101527	409.15	247.1	408.142	C20H24O9	[M+H]+	Nodakenin	Lignans and Coumarins	Coumarins
pmn001370	681.24	519.19	682.247	C32H42O16	[M-H]-	Pinoresinol-4,4'-O-di-O-glucoside	Lignans and Coumarins	Lignans
Rfmb25702	561.2	357.13	562.205	C28H34O12	[M-H]-	Pinoresinol-4-O-(6''-acetyl)glucoside	Lignans and Coumarins	Lignans
pmn001378	519.19	357.14	520.194	C26H32O11	[M-H]-	Pinoresinol-4-O-glucoside	Lignans and Coumarins	Lignans
Zmbp004146	409.15	247.1	408.142	C20H24O9	[M+H]+	Praeroside IV	Lignans and Coumarins	Coumarins
MWSmce324	187.04	131.05	186.032	C11H6O3	[M+H]+	Psoralen	Lignans and Coumarins	Coumarins
Zmcp102703	521.2	131.05	520.194	C26H32O11	[M+H]+	saikolignanoside D	Lignans and Coumarins	Lignans
mws1077	355.1	193.05	354.095	C16H18O9	[M+H]+	Scopoletin-7-O-glucoside (Scopolin)	Lignans and Coumarins	Coumarins
Zmln002252	223.03	149.03	224.032	C10H8O6	[M-H]-	Sideretin (5,7,8-Trihydroxy-6-methoxycoumarin)	Lignans and Coumarins	Coumarins
Lhqp101805	325.09	163.04	324.084	C15H16O8	[M+H]+	Skimmin (7-Hydroxycoumarin-7-O-glucoside)	Lignans and Coumarins	Coumarins
Zaqp008131	217.05	202.03	216.042	C12H8O4	[M+H]+	sphondin	Lignans and Coumarins	Coumarins
Lhmp121005	521.2	131.05	520.194	C26H32O11	[M+H]+	Symplocosin(iso-01)	Lignans and Coumarins	Lignans
Wbmn00859	383.08	191.06	384.084	C20H16O8	[M-H]-	vitelignin A	Lignans and Coumarins	Lignans
Walp012785	337.27	263.24	336.266	C21H36O3	[M+H]+	(Oxiran-2-yl)methyl octadeca-9,12-dienoate	Lipids	Glycerol ester
Waln010743	578.35	279.23	579.354	C28H54NO9P	[M-H]-	1-(2,3-dihydroxypropoxy)-3-(((2-(dimethylamino)ethoxy)(hydroxy)phosphoryl)oxy)propan-2-yl (11Z,14Z)-octadeca-11,14-dienoate*	Lipids	LPE
Waln009920	576.33	277.22	577.338	C28H52NO9P	[M-H]-	1-(2,3-dihydroxypropoxy)-3-(((2-(dimethylamino)ethoxy)(hydroxy)phosphoryl)oxy)propan-2-yl (8E,11Z,14Z)-octadeca-8,11,14-trienoate*	Lipids	LPE
Waln011704	580.36	281.25	581.369	C28H56NO9P	[M-H]-	1-(2,3-dihydroxypropoxy)-3-(((2-(dimethylamino)ethoxy)(hydroxy)phosphoryl)oxy)propan-2-yl (Z)-14-Octadecenoic Acid	Lipids	LPE
Waln011524	554.35	255.23	555.354	C26H54NO9P	[M-H]-	1-(2,3-dihydroxypropoxy)-3-(((2-(dimethylamino)ethoxy)(hydroxy)phosphoryl)oxy)propan-2-yl palmitate	Lipids	LPE
MWSslk133	257.18	195.18	258.183	C14H26O4	[M-H]-	1,14-Tetradecanedioic Acid	Lipids	Free fatty acids
mws2623	281.25	281.25	282.256	C18H34O2	[M-H]-	11-Octadecanoic acid(Vaccenic acid)*	Lipids	Free fatty acids
Lmbn005487	313.24	251.24	314.246	C18H34O4	[M-H]-	12,13-DHOME; (9Z)-12,13-Dihydroxyoctadec-9-enoic acid	Lipids	Free fatty acids
mws5045	215.17	169.16	216.173	C12H24O3	[M-H]-	12-Hydroxydodecanoic acid	Lipids	Free fatty acids
MWS5235	299.26	253.25	300.266	C18H36O3	[M-H]-	12-Hydroxyoctadecanoic acid	Lipids	Free fatty acids
Lmbn005369	295.23	195.14	296.235	C18H32O3	[M-H]-	13(S)-HODE;13(S)-Hydroxyoctadeca-9Z,11E-dienoic acid*	Lipids	Free fatty acids
Zmzn003953	309.2	227.2	310.214	C18H30O4	[M-H]-	13(s)-hydroperoxy-(9z,11e,15z)-octadecatrienoic acid	Lipids	Free fatty acids
MWS80007	311.22	249.22	312.23	C18H32O4	[M-H]-	13-Hydroperoxy-9Z,11E-octadecadienoic acid	Lipids	Free fatty acids
Lmbn005443	293.21	235.17	294.219	C18H30O3	[M-H]-	13-KODE; (9Z,11E)-13-Oxooctadeca-9,11-dienoic acid	Lipids	Free fatty acids
MWS2430	241.22	241.21	242.225	C15H30O2	[M-H]-	13-methylmyristic acid	Lipids	Free fatty acids
pma0461	277.22	93.07	276.209	C18H28O2	[M+H]+	14,15-Dehydrocrepenynic acid	Lipids	Free fatty acids
mws0932	337.24	283.21	336.23	C20H32O4	[M+H]+	15-Hydroperoxyicosatetraenoic acid	Lipids	Free fatty acids
Zmyn004676	293.21	113.1	294.219	C18H30O3	[M-H]-	17-Hydroxylinolenic acid	Lipids	Free fatty acids
pmf0297	297.32	183.21	298.324	C20H42O	[M-H]-	1-Eicosanol	Lipids	Free fatty acids
pmf0293	269.29	209.23	270.292	C18H38O	[M-H]-	1-Octadecanol	Lipids	Free fatty acids
pmb0296	357.3	265.25	356.293	C21H40O4	[M+H]+	1-Oleoyl-Sn-Glycerol	Lipids	Glycerol ester
Wagn011658	653.38	397.14	654.383	C31H58O14	[M-H]-	1-Palmitoyl-Sn-Glycerol 3-O-Diglucoside	Lipids	Glycerol ester
Lmhp011562	353.27	261.22	352.261	C21H36O4	[M+H]+	1-α-Linolenoyl-glycerol*	Lipids	Glycerol ester
Waln011009	578.34	279.23	579.354	C28H54NO9P	[M-H]-	2-(2,3-dihydroxypropoxy)-3-(((2-(dimethylamino)ethoxy)(hydroxy)phosphoryl)oxy)propyl (11Z,14Z)-octadeca-11,14-dienoate*	Lipids	LPE
Waln010192	576.33	277.22	577.338	C28H52NO9P	[M-H]-	2-(2,3-dihydroxypropoxy)-3-(((2-(dimethylamino)ethoxy)(hydroxy)phosphoryl)oxy)propyl (8E,11Z,14Z)-octadeca-8,11,14-trienoate*	Lipids	LPE
Walp004752	218.21	88.08	217.204	C12H27NO2	[M+H]+	2-Aminododecane-1,4-diol	Lipids	Sphingolipids
Walp007043	274.27	88.08	273.267	C16H35NO2	[M+H]+	2-Aminohexadecane-1,4-diol	Lipids	Sphingolipids
Walp004906	262.24	88.08	261.23	C14H31NO3	[M+H]+	2-Aminotetradecane-1,11,13-triol	Lipids	Sphingolipids
Zmyn004732	293.21	185.12	294.219	C18H30O3	[M-H]-	2R-hydroxy-9Z,12Z,15Z-octadecatrienoic acid	Lipids	Free fatty acids
Zmyn005384	299.26	253.26	300.266	C18H36O3	[M-H]-	2R-Hydroxyoctadecanoic Acid*	Lipids	Free fatty acids
Lmhp011388	353.27	261.22	352.261	C21H36O4	[M+H]+	2-α-Linolenoyl-glycerol*	Lipids	Glycerol ester
ML10195036	300.3	60.05	299.282	C18H37NO2	[M+H]+	3-Dehydrosphinganine	Lipids	Sphingolipids
Zmyn005252	285.24	239.24	286.251	C17H34O3	[M-H]-	3-Hydroxy-palmitic acid methyl ester	Lipids	Free fatty acids
pmb2221	318.3	60.04	317.293	C18H39NO3	[M+H]+	4-Hydroxysphinganine	Lipids	Sphingolipids
MWS2673	339.25	121.1	338.246	C20H34O4	[M+H]+	5,6-DiHETrE[(±)5,6-dihydroxy-8Z,11Z,14Z-eicosatrienoic acid]	Lipids	Free fatty acids
Lmbn005287	311.22	249.22	312.23	C18H32O4	[M-H]-	7S,8S-DiHODE; (9Z,12Z)-(7S,8S)-Dihydroxyoctadeca-9,12-dienoic acid	Lipids	Free fatty acids
Lmbn005662	295.23	171.1	296.235	C18H32O3	[M-H]-	9(10)-EpOME;(9R,10S)-(12Z)-9,10-Epoxyoctadecenoic acid	Lipids	Free fatty acids
Hmqn003054	329.23	311.22	330.241	C18H34O5	[M-H]-	9,10,11-Trihydroxy-12-octadecenoic acid	Lipids	Free fatty acids
pmn001694	329.23	229.15	330.241	C18H34O5	[M-H]-	9,10,13-Trihydroxy-11-Octadecenoic Acid	Lipids	Free fatty acids
pmn001691	327.22	291.2	328.225	C18H32O5	[M-H]-	9,12,13-Trihydroxy-10,15-octadecadienoic acid	Lipids	Free fatty acids
pmb2791	309.21	209.05	310.214	C18H30O4	[M-H]-	9-Hydroperoxy-10E,12,15Z-octadecatrienoic acid	Lipids	Free fatty acids
pmb2786	293.21	235.17	294.219	C18H30O3	[M-H]-	9-Hydroxy-10,12,15-octadecatrienoic acid	Lipids	Free fatty acids
MW0017099	291.2	165.13	292.204	C18H28O3	[M-H]-	9s,13r-12-Oxophytodienoic Acid	Lipids	Free fatty acids
Rfmb091	295.23	195.14	296.235	C18H32O3	[M-H]-	9S-Hydroxy-10E,12Z-octadecadienoic acid*	Lipids	Free fatty acids
Wafn011571	295.23	195.14	296.235	C18H32O3	[M-H]-	alpha-Hydroxylinoleic acid*	Lipids	Free fatty acids
mws0120	258.11	104.11	257.103	C8H20NO6P	[M+H]+	Choline Alfoscerate	Lipids	PC
MWS0552	239.2	223.03	240.209	C15H28O2	[M-H]-	Cis-10-Pentadecenoic Acid(C15:1)	Lipids	Free fatty acids
mws0371	327.23	283.24	328.24	C22H32O2	[M-H]-	Cis-4,7,10,13,16,19-Docosahexaenoic Acid	Lipids	Free fatty acids
MWS4295	299.26	253.25	300.266	C18H36O3	[M-H]-	DL-2-hydroxystearic acid*	Lipids	Free fatty acids
mws0474	229.14	211.13	230.152	C12H22O4	[M-H]-	Dodecanedioic aicd	Lipids	Free fatty acids
pmb2640	199.17	199.17	200.178	C12H24O2	[M-H]-	Dodecanoic acid (Lauric acid)	Lipids	Free fatty acids
pmn001610	307.26	307.26	308.272	C20H36O2	[M-H]-	Eicosadienoic acid	Lipids	Free fatty acids
mws0396	281.25	281.25	282.256	C18H34O2	[M-H]-	Elaidic Acid*	Lipids	Free fatty acids
Hmqp006023	326.27	309.27	324.266	C20H36O3	[M+H]+	Ethyl 9-Hydroxy-10,12-octadecadienoic acid	Lipids	Free fatty acids
Walp013004	337.27	263.24	336.266	C21H36O3	[M+H]+	Glycidyl Linoleate	Lipids	Glycerol ester
MWSslk132	285.21	223.21	286.214	C16H30O4	[M-H]-	Hexadecanedioic acid	Lipids	Free fatty acids
pmp001264	274.27	256.27	273.267	C16H35NO2	[M+H]+	Hexadecylsphingosine	Lipids	Sphingolipids
Lmbn007891	313.24	183.14	314.246	C18H34O4	[M-H]-	Hydroxy ricinoleic acid	Lipids	Free fatty acids
pmd0130	468.31	184.07	467.301	C22H46NO7P	[M+H]+	LysoPC 14:0	Lipids	LPC
Lmhp009129	482.32	184.07	481.317	C23H48NO7P	[M+H]+	LysoPC 15:0(2n isomer)*	Lipids	LPC
pmb2319	482.32	184.07	481.317	C23H48NO7P	[M+H]+	LysoPC 15:0*	Lipids	LPC
pmb2260	480.31	184.07	479.301	C23H46NO7P	[M+H]+	LysoPC 15:1	Lipids	LPC
pmb0855	496.34	184.07	495.332	C24H50NO7P	[M+H]+	LysoPC 16:0	Lipids	LPC
pmd0132	496.34	184.07	495.332	C24H50NO7P	[M+H]+	LysoPC 16:0(2n isomer)	Lipids	LPC
Lmhp008833	494.32	184.07	493.317	C24H48NO7P	[M+H]+	LysoPC 16:1(2n isomer)	Lipids	LPC
pmb2406	510.36	184.07	509.348	C25H52NO7P	[M+H]+	LysoPC 17:0	Lipids	LPC
Lmhp009590	508.34	184.07	507.332	C25H50NO7P	[M+H]+	LysoPC 17:1	Lipids	LPC
Lmhp008718	506.32	184.07	505.317	C25H48NO7P	[M+H]+	LysoPC 17:2	Lipids	LPC
mws0126	524.37	184.07	523.364	C26H54NO7P	[M+H]+	LysoPC 18:0	Lipids	LPC
Lmhp010190	522.36	184.07	521.348	C26H52NO7P	[M+H]+	LysoPC 18:1(2n isomer)	Lipids	LPC
pmp001251	520.34	184.07	519.332	C26H50NO7P	[M+H]+	LysoPC 18:2(2n isomer)	Lipids	LPC
pmb0865	518.32	184.07	517.317	C26H48NO7P	[M+H]+	LysoPC 18:3(2n isomer)	Lipids	LPC
pmd0147	548.37	184.07	547.364	C28H54NO7P	[M+H]+	LysoPC 20:2	Lipids	LPC
Lmhp009890	546.36	184.07	545.348	C28H52NO7P	[M+H]+	LysoPC 20:3	Lipids	LPC
Lmhp008337	426.26	285.24	425.254	C19H40NO7P	[M+H]+	LysoPE 14:0(2n isomer)*	Lipids	LPE
pmb0864	426.26	285.24	425.254	C19H40NO7P	[M+H]+	LysoPE 14:0*	Lipids	LPE
Lmhp008885	440.28	299.26	439.27	C20H42NO7P	[M+H]+	LysoPE 15:0(2n isomer)*	Lipids	LPE
Lmhp009187	440.28	299.26	439.27	C20H42NO7P	[M+H]+	LysoPE 15:0*	Lipids	LPE
Lmhp008273	438.26	297.24	437.254	C20H40NO7P	[M+H]+	LysoPE 15:1(2n isomer)*	Lipids	LPE
Lmhp008440	438.26	297.24	437.254	C20H40NO7P	[M+H]+	LysoPE 15:1*	Lipids	LPE
pmd0160	454.29	313.27	453.286	C21H44NO7P	[M+H]+	LysoPE 16:0(2n isomer)*	Lipids	LPE
pmb0876	454.29	313.27	453.286	C21H44NO7P	[M+H]+	LysoPE 16:0*	Lipids	LPE
Lmhp008763	452.28	311.26	451.27	C21H42NO7P	[M+H]+	LysoPE 16:1(2n isomer)*	Lipids	LPE
Lmhp009034	452.28	311.26	451.27	C21H42NO7P	[M+H]+	LysoPE 16:1*	Lipids	LPE
Lmhp009464	466.29	325.27	465.286	C22H44NO7P	[M+H]+	LysoPE 17:1(2n isomer)*	Lipids	LPE
Lmhp009769	466.29	325.27	465.286	C22H44NO7P	[M+H]+	LysoPE 17:1*	Lipids	LPE
pmb0883	482.32	341.31	481.317	C23H48NO7P	[M+H]+	LysoPE 18:0	Lipids	LPE
pmb0856	480.31	339.29	479.301	C23H46NO7P	[M+H]+	LysoPE 18:1(2n isomer)*	Lipids	LPE
mws0289	480.31	339.29	479.301	C23H46NO7P	[M+H]+	LysoPE 18:1*	Lipids	LPE
pmb0874	478.29	337.27	477.286	C23H44NO7P	[M+H]+	LysoPE 18:2(2n isomer)*	Lipids	LPE
pmb0881	478.29	337.27	477.286	C23H44NO7P	[M+H]+	LysoPE 18:2*	Lipids	LPE
Lmhp008589	476.28	335.26	475.27	C23H42NO7P	[M+H]+	LysoPE 18:3(2n isomer)*	Lipids	LPE
Lmhp008801	476.28	335.26	475.27	C23H42NO7P	[M+H]+	LysoPE 18:3*	Lipids	LPE
Lmhp010514	506.32	365.31	505.317	C25H48NO7P	[M+H]+	LysoPE 20:2(2n isomer)*	Lipids	LPE
Lmhp010757	506.32	365.31	505.317	C25H48NO7P	[M+H]+	LysoPE 20:2*	Lipids	LPE
Lmhp009802	504.31	363.29	503.301	C25H46NO7P	[M+H]+	LysoPE 20:3(2n isomer)*	Lipids	LPE
Lmhp010040	504.31	363.29	503.301	C25H46NO7P	[M+H]+	LysoPE 20:3*	Lipids	LPE
Hmyn007168	483.27	255.23	484.28	C22H45O9P	[M-H]-	LysoPG 16:0	Lipids	Glycerol ester
MWSmce689	293.25	95.09	292.24	C19H32O2	[M+H]+	Methyl linolenate	Lipids	Free fatty acids
pmb1650	279.23	149.13	278.225	C18H30O2	[M+H]+	Octadeca-11E,13E,15Z-trienoic acid	Lipids	Free fatty acids
YC512118	282.28	247.24	281.272	C18H35NO	[M+H]+	Oleamide (9-Octadecenamide)	Lipids	Free fatty acids
pme2827	239.24	223.24	240.245	C16H32O	[M-H]-	Palmitaldehyde	Lipids	Free fatty acids
mws1488	255.23	237.22	256.24	C16H32O2	[M-H]-	Palmitic acid	Lipids	Free fatty acids
mws0359	241.22	241.22	242.225	C15H30O2	[M-H]-	Pentadecanoic Acid	Lipids	Free fatty acids
Lmyn012331	281.25	281.25	282.256	C18H34O2	[M-H]-	Petroselinic acid*	Lipids	Free fatty acids
pmb0889	279.23	95.09	278.225	C18H30O2	[M+H]+	Punicic acid (9Z,11E,13Z-octadecatrienoic acid)	Lipids	Free fatty acids
Zmyn004714	297.24	183.14	298.251	C18H34O3	[M-H]-	Ricinoleic acid	Lipids	Free fatty acids
mws1489	283.26	283.26	284.272	C18H36O2	[M-H]-	Stearic Acid	Lipids	Free fatty acids
MWS5231	243.16	181.16	244.167	C13H24O4	[M-H]-	Tridecanedioic acid	Lipids	Free fatty acids
MWS1900	215.13	153.13	216.136	C11H20O4	[M-H]-	Undecanedioic acid	Lipids	Free fatty acids
mws0752	185.15	185.16	186.162	C11H22O2	[M-H]-	Undecylic Acid	Lipids	Free fatty acids
mws0367	277.22	277.22	278.225	C18H30O2	[M-H]-	α-Linolenic Acid*	Lipids	Free fatty acids
mws0366	277.22	277.22	278.225	C18H30O2	[M-H]-	γ-Linolenic Acid*	Lipids	Free fatty acids
Zmsp001773	268.11	136.07	267.097	C10H13N5O4	[M+H]+	(2r,3s,4r,5s)-2-(6-aminopurin-9-yl)-5-(hydroxymethyl)oxolane-3,4-diol	Nucleotides and derivatives	Nucleotides and derivatives
MWSmce295	245.07	113.03	244.07	C9H12N2O6	[M+H]+	1-beta-D-Arabinofuranosyluracil	Nucleotides and derivatives	Nucleotides and derivatives
mws0847	150.08	133.05	149.07	C6H7N5	[M+H]+	1-Methyladenine	Nucleotides and derivatives	Nucleotides and derivatives
pme3967	312.13	180.09	311.123	C12H17N5O5	[M+H]+	2-(Dimethylamino)guanosine	Nucleotides and derivatives	Nucleotides and derivatives
pmb0374	136.06	119.04	135.054	C5H5N5	[M+H]+	2-Aminopurine	Nucleotides and derivatives	Nucleotides and derivatives
pme3961	252.11	136.06	251.102	C10H13N5O3	[M+H]+	2'-Deoxyadenosine*	Nucleotides and derivatives	Nucleotides and derivatives
pme3184	332.08	136.06	331.068	C10H14N5O6P	[M+H]+	2'-Deoxyadenosine-5'-monophosphate	Nucleotides and derivatives	Nucleotides and derivatives
pme1194	228.1	112.05	227.091	C9H13N3O4	[M+H]+	2'-Deoxycytidine	Nucleotides and derivatives	Nucleotides and derivatives
pme1373	306.05	110.04	307.057	C9H14N3O7P	[M-H]-	2'-Deoxycytidine-5'-monophosphate	Nucleotides and derivatives	Nucleotides and derivatives
pmc0066	333.06	137.05	332.052	C10H13N4O7P	[M+H]+	2'-Deoxyinosine-5'-monophosphate	Nucleotides and derivatives	Nucleotides and derivatives
pmb2507	213.02	96.97	214.024	C5H11O7P	[M-H]-	2-Deoxyribose-1-phosphate	Nucleotides and derivatives	Nucleotides and derivatives
mws0863	213.02	96.97	214.024	C5H11O7P	[M-H]-	2-Deoxyribose-5'-phosphate	Nucleotides and derivatives	Nucleotides and derivatives
Hmhp001812	282.12	136.06	281.112	C11H15N5O4	[M+H]+	2'-O-Methyladenosine	Nucleotides and derivatives	Nucleotides and derivatives
mws0874	346.06	211	347.063	C10H14N5O7P	[M-H]-	3'-Adenylic Acid	Nucleotides and derivatives	Nucleotides and derivatives
pme0152	129.07	84.04	128.059	C5H8N2O2	[M+H]+	5,6-Dihydro-5-methyluracil	Nucleotides and derivatives	Nucleotides and derivatives
Lmqp000329	296.07	104.11	295.057	C8H14N3O7P	[M+H]+	5-Aminoimidazole ribonucleotide	Nucleotides and derivatives	Nucleotides and derivatives
pme1474	298.1	136.06	297.09	C11H15N5O3S	[M+H]+	5'-Deoxy-5'-(methylthio)adenosine	Nucleotides and derivatives	Nucleotides and derivatives
MWSmce116	252.1	136.06	251.102	C10H13N5O3	[M+H]+	5'-Deoxyadenosine*	Nucleotides and derivatives	Nucleotides and derivatives
MWS4525	166.07	124.05	165.065	C6H7N5O	[M+H]+	6-O-methylguanine	Nucleotides and derivatives	Nucleotides and derivatives
mws1060	267.07	135.03	268.081	C10H12N4O5	[M-H]-	9-(Arabinosyl)hypoxanthine	Nucleotides and derivatives	Nucleotides and derivatives
pme0230	268.1	136.06	267.097	C10H13N5O4	[M+H]+	Adenosine	Nucleotides and derivatives	Nucleotides and derivatives
pmb0981	348.07	136.06	347.063	C10H14N5O7P	[M+H]+	Adenosine 5'-monophosphate	Nucleotides and derivatives	Nucleotides and derivatives
MWS2027	129.03	69	128.022	C4H4N2O3	[M+H]+	Barbituric acid;Malonylurea;2,4,6-Pyrimidinetrione	Nucleotides and derivatives	Nucleotides and derivatives
mws1715	252.11	136.06	251.102	C10H13N5O3	[M+H]+	Cordycepin (3'-Deoxyadenosine)*	Nucleotides and derivatives	Nucleotides and derivatives
mws0884	328.05	134.05	329.053	C10H12N5O6P	[M-H]-	Cyclic 3',5'-Adenylic acid	Nucleotides and derivatives	Nucleotides and derivatives
pme3732	244.09	112.05	243.085	C9H13N3O5	[M+H]+	Cytidine	Nucleotides and derivatives	Nucleotides and derivatives
mws0255	112.05	95.02	111.043	C4H5N3O	[M+H]+	Cytosine	Nucleotides and derivatives	Nucleotides and derivatives
MWS5083	455.1	96.97	456.105	C17H21N4O9P	[M-H]-	Flavin Single Nucleotide(FMN)	Nucleotides and derivatives	Nucleotides and derivatives
pme1109	152.06	135.03	151.049	C5H5N5O	[M+H]+	Guanine	Nucleotides and derivatives	Nucleotides and derivatives
pme1178	284.1	152.06	283.092	C10H13N5O5	[M+H]+	Guanosine	Nucleotides and derivatives	Nucleotides and derivatives
mws0609	344.04	150.04	345.047	C10H12N5O7P	[M-H]-	Guanosine 3',5'-cyclic monophosphate	Nucleotides and derivatives	Nucleotides and derivatives
pmb0998	364.07	152.06	363.058	C10H14N5O8P	[M+H]+	Guanosine 5'-monophosphate	Nucleotides and derivatives	Nucleotides and derivatives
pme1119	269.09	137.05	268.081	C10H12N4O5	[M+H]+	Inosine	Nucleotides and derivatives	Nucleotides and derivatives
pmb0532	349.05	137.05	348.047	C10H13N4O8P	[M+H]+	Inosine 5'-monophosphate	Nucleotides and derivatives	Nucleotides and derivatives
pme0183	152.06	135.03	151.049	C5H5N5O	[M+H]+	Isoguanine	Nucleotides and derivatives	Nucleotides and derivatives
pmb0964	366.18	204.12	365.17	C16H23N5O5	[M+H]+	Isopentenyladenine-7-N-glucoside	Nucleotides and derivatives	Nucleotides and derivatives
mws0981	178.04	136.02	179.044	C6H5N5O2	[M-H]-	Isoxanthopterin	Nucleotides and derivatives	Nucleotides and derivatives
Wayn002636	365.13	203.08	366.142	C17H22N2O7	[M-H]-	N-(1-Deoxy-1-fructosyl)Tryptophan	Nucleotides and derivatives	Nucleotides and derivatives
Wayp001104	344.13	182.08	343.126	C15H21NO8	[M+H]+	N-(1-Deoxy-1-fructosyl)Tyrosine	Nucleotides and derivatives	Nucleotides and derivatives
Lmcp002302	312.13	180.09	311.123	C12H17N5O5	[M+H]+	N6-(2-Hydroxyethyl)adenosine	Nucleotides and derivatives	Nucleotides and derivatives
MW0154492	743.04	217	744.059	C21H27N6O18P3	[M-H]-	Nicotinate adenine dinucleotide phosphate	Nucleotides and derivatives	Nucleotides and derivatives
pmb0530	664.12	136.06	663.109	C21H27N7O14P2	[M+H]+	Nicotinic acid adenine dinucleotide	Nucleotides and derivatives	Nucleotides and derivatives
pmc0281	400.15	136.06	399.139	C15H21N5O8	[M+H]+	Ribosyladenosine	Nucleotides and derivatives	Nucleotides and derivatives
MW0156492	387.14	167.03	388.147	C14H16D4N6O5S	[M-H]-	S-Adenosylhomocysteine-d4	Nucleotides and derivatives	Nucleotides and derivatives
pme3337	384.12	252.07	383.108	C14H17N5O8	[M+H]+	Succinyladenosine	Nucleotides and derivatives	Nucleotides and derivatives
pme0257	111.02	67.03	112.027	C4H4N2O2	[M-H]-	Uracil	Nucleotides and derivatives	Nucleotides and derivatives
Cmdn000784	167.02	124.01	168.028	C5H4N4O3	[M-H]-	Uric acid	Nucleotides and derivatives	Nucleotides and derivatives
mws0248	243.06	110.02	244.07	C9H12N2O6	[M-H]-	Uridine	Nucleotides and derivatives	Nucleotides and derivatives
pme3007	402.99	158.93	404.002	C9H14N2O12P2	[M-H]-	Uridine 5'-diphosphate	Nucleotides and derivatives	Nucleotides and derivatives
pmb2922	565.05	323.03	566.055	C15H24N2O17P2	[M-H]-	Uridine 5'-diphospho-D-glucose*	Nucleotides and derivatives	Nucleotides and derivatives
pme3188	323.03	211	324.036	C9H13N2O9P	[M-H]-	Uridine 5'-monophosphate	Nucleotides and derivatives	Nucleotides and derivatives
MW0103681	565.05	323.03	566.055	C15H24N2O17P2	[M-H]-	Uridine-5'-diphosphogalactose disodium salt*	Nucleotides and derivatives	Nucleotides and derivatives
Zmjp000966	268.11	136.06	267.097	C10H13N5O4	[M+H]+	Vidarabine	Nucleotides and derivatives	Nucleotides and derivatives
pme0256	151.03	108.02	152.033	C5H4N4O2	[M-H]-	Xanthine	Nucleotides and derivatives	Nucleotides and derivatives
mws0668	283.07	151.03	284.076	C10H12N4O6	[M-H]-	Xanthosine	Nucleotides and derivatives	Nucleotides and derivatives
mws0675	335.06	123.06	334.057	C11H15N2O8P	[M+H]+	β-Nicotinamide mononucleotide	Nucleotides and derivatives	Nucleotides and derivatives
mws0976	243.06	153.03	244.07	C9H12N2O6	[M-H]-	β-Pseudouridine	Nucleotides and derivatives	Nucleotides and derivatives
MW0011607	207.06	163.06	208.059	C8H16O2S2	[M-H]-	(R)-dihydrolipoic acid	Organic acids	Organic acids
mws4052	102.06	56.05	101.048	C4H7NO2	[M+H]+	1-Aminocyclopropane-1-carboxylic acid	Organic acids	Organic acids
Wmzn000227	145.06	109.04	146.058	C6H10O4	[M-H]-	2,2-Dimethylsuccinic acid	Organic acids	Organic acids
MWS2041	125.03	81.03	126.032	C6H6O3	[M-H]-	2,3-Dimethylmaleic anhydride	Organic acids	Organic acids
pme0278	191.1	128.07	190.095	C7H14N2O4	[M+H]+	2,6-Diaminooimelic acid	Organic acids	Organic acids
Lmbn001609	145.05	83.05	146.058	C6H10O4	[M-H]-	2-Acetyl-2-Hydroxybutanoic Acid	Organic acids	Organic acids
MW0142233	146.08	82.07	145.074	C6H11NO3	[M+H]+	2-Amino-5-oxohexanoic acid	Organic acids	Organic acids
pme0048	108.01	63.96	109.02	C2H7NO2S	[M-H]-	2-Aminoethanesulfinic acid	Organic acids	Organic acids
mws0236	124.01	79.96	125.015	C2H7NO3S	[M-H]-	2-Aminoethanesulfonic acid	Organic acids	Organic acids
pme3017	104.07	58.07	103.063	C4H9NO2	[M+H]+	2-Aminoisobutyric acid	Organic acids	Organic acids
MWSslk124	207.07	163.08	208.074	C11H12O4	[M-H]-	2-Benzylsuccinic Acid	Organic acids	Organic acids
Lmbn001288	131.03	87.04	132.042	C5H8O4	[M-H]-	2-Hydroxy-2-methyl-3-oxobutanoic acid	Organic acids	Organic acids
MW0014140	175.06	87.01	176.068	C7H12O5	[M-H]-	2-Hydroxy-3-isopropylsuccinic acid	Organic acids	Organic acids
Zmgn000216	125	78.96	126.008	C2H7O4P	[M-H]-	2-Hydroxyethylphosphonic acid	Organic acids	Organic acids
Lmmn003323	271.23	225.22	272.235	C16H32O3	[M-H]-	2-Hydroxyhexadecanoic acid	Organic acids	Organic acids
Zmyn002323	151.04	107.05	152.047	C8H8O3	[M-H]-	2-Hydroxyphenylacetic acid	Organic acids	Organic acids
pmb3101	175.06	115.04	176.069	C7H12O5	[M-H]-	2-Isopropylmalic Acid	Organic acids	Organic acids
Lmgn000224	145.01	57.03	146.022	C5H6O5	[M-H]-	2-Methyl-3-oxosuccinic acid	Organic acids	Organic acids
mws0924	145.05	101.06	146.058	C6H10O4	[M-H]-	2-Methylglutaric acid	Organic acids	Organic acids
mws2124	154.98	78.96	155.982	C2H5O6P	[M-H]-	2-Phosphoglycolate	Organic acids	Organic acids
Zmgn001448	175.06	115.04	176.069	C7H12O5	[M-H]-	2-Propylmalic Acid	Organic acids	Organic acids
MW0131241	219.07	177.05	196.074	C10H12O4	[M+Na]+	3-(3-hydroxy-4-methoxyphenyl)propanoic acid	Organic acids	Organic acids
Wasn003197	323.13	179.06	324.142	C13H24O9	[M-H]-	3-(Beta-D-Glucopyranosyloxy)-5-Hydroxyhexanoic Acid Methyl Ester	Organic acids	Organic acids
ML10176345	171.03	109.03	172.037	C7H8O5	[M-H]-	3-Dehydroshikimic acid	Organic acids	Organic acids
MWS3036	147.03	85.03	148.037	C5H8O5	[M-H]-	3-Hydroxyglutaric acid	Organic acids	Organic acids
Lmgn000160	131.05	70.03	132.054	C4H8N2O3	[M-H]-	3-Ureidopropionic Acid	Organic acids	Organic acids
mws0567	146.09	87.04	145.085	C5H11N3O2	[M+H]+	4-Guanidinobutyric acid	Organic acids	Organic acids
MW0014506	375.21	293.21	316.204	C20H28O3	[M+CH3COO]-	4-Hydroxyretinoic acid	Organic acids	Organic acids
Lmbn001467	158.08	116.07	159.089	C7H13NO3	[M-H]-	5-Acetamidopentanoic Acid	Organic acids	Organic acids
pme0274	132.1	69.07	131.095	C6H13NO2	[M+H]+	6-Aminocaproic acid	Organic acids	Organic acids
mws0972	131.07	85.07	132.079	C6H12O3	[M-H]-	6-Hydroxyhexanoic acid	Organic acids	Organic acids
Lmtn004049	263.13	204.12	264.136	C15H20O4	[M-H]-	Abscisic acid	Organic acids	Organic acids
pme3096	118.01	74.02	119.022	C3H5NO4	[M-H]-	Aminomalonic acid	Organic acids	Organic acids
pmb2657	289.12	131.08	290.123	C10H18N4O6	[M-H]-	Argininosuccinic acid	Organic acids	Organic acids
mws0237	187.1	125.1	188.105	C9H16O4	[M-H]-	Azelaic acid	Organic acids	Organic acids
pme2550	173.01	129.02	174.016	C6H6O6	[M-H]-	Cis-Aconitic acid	Organic acids	Organic acids
MWS1962	153.13	83.05	152.12	C10H16O	[M+H]+	cis-Citral	Organic acids	Organic acids
mws0281	191.02	111.01	192.027	C6H8O7	[M-H]-	Citric Acid	Organic acids	Organic acids
Wayn000884	353.07	111	354.08	C12H18O12	[M-H]-	Citric acid glucoside	Organic acids	Organic acids
Wayn000597	515.12	111.01	516.133	C18H28O17	[M-H]-	Citric acid-1-O-diglucoside	Organic acids	Organic acids
pme1936	114.07	86.07	113.059	C4H7N3O	[M+H]+	Creatinine	Organic acids	Organic acids
MW0168990	335.13	130.06	336.147	C20H20N2O3	[M-H]-	CYCLOPIAZONIC ACID	Organic acids	Organic acids
pme1730	117.02	73.03	118.027	C4H6O4	[M-H]-	D-Erythronolactone	Organic acids	Organic acids
Lmmn000806	131.03	87.05	132.042	C5H8O4	[M-H]-	Dimethylmalonic acid*	Organic acids	Organic acids
pme3186	168.99	78.96	169.998	C3H7O6P	[M-H]-	DL-Glyceraldehyde-3-phosphate	Organic acids	Organic acids
mws0267	105.02	105.02	106.027	C3H6O4	[M-H]-	DL-Glyceric Acid	Organic acids	Organic acids
pme3034	131.03	87.05	132.042	C5H8O4	[M-H]-	Ethylmalonic acid*	Organic acids	Organic acids
mws0376	115	71.01	116.011	C4H4O4	[M-H]-	Fumaric acid	Organic acids	Organic acids
Wasn001627	295.1	89.02	296.111	C11H20O9	[M-H]-	Glucosyl 2,3-Dihydroxy-2-Methylbutanoic Acid	Organic acids	Organic acids
Wasn003258	293.12	131.07	294.132	C12H22O8	[M-H]-	Glucosyl 2-Hydroxy-4-Methylpentanoic Acid	Organic acids	Organic acids
ML10172161	103	59.01	104.011	C3H4O4	[M-H]-	Hydroxypyruvic acid	Organic acids	Organic acids
Zmyn000453	191.02	111.01	192.027	C6H8O7	[M-H]-	Isocitric Acid	Organic acids	Organic acids
Zmgn000217	129.02	85.03	130.027	C5H6O4	[M-H]-	Itaconic acid	Organic acids	Organic acids
pme1654	209.12	59.02	210.126	C12H18O3	[M-H]-	Jasmonic acid	Organic acids	Organic acids
pmb2826	147.03	87.01	148.037	C5H8O5	[M-H]-	L-Citramalic acid	Organic acids	Organic acids
mws0275	133.01	71.01	134.022	C4H6O5	[M-H]-	L-Malic acid	Organic acids	Organic acids
MWS0811	130.09	84.08	129.079	C6H11NO2	[M+H]+	L-Pipecolic Acid	Organic acids	Organic acids
Wayn000504	457.12	341.11	458.127	C16H26O15	[M-H]-	Malic acid-1-O-diglucoside	Organic acids	Organic acids
pme1975	103	59.01	104.011	C3H4O4	[M-H]-	Malonic acid	Organic acids	Organic acids
Lmyn002403	313.09	101.02	314.1	C14H18O8	[M-H]-	Mandelic acid-β-glucoside	Organic acids	Organic acids
pme3154	147.07	59.01	148.074	C6H12O4	[M-H]-	Mevalonic acid	Organic acids	Organic acids
pme3207	141.02	59.01	142.027	C6H6O4	[M-H]-	Muconic acid	Organic acids	Organic acids
mws2628	118.09	87.05	117.079	C5H11NO2	[M+H]+	N-Methyl-4-aminobutyric acid	Organic acids	Organic acids
mws1167	131	59.01	132.006	C4H4O5	[M-H]-	Oxalacetic acid	Organic acids	Organic acids
pmf0096	88.99	70.98	89.9953	C2H2O4	[M-H]-	Oxalic acid	Organic acids	Organic acids
mws2125	166.98	78.96	167.982	C3H5O6P	[M-H]-	Phosphoenolpyruvate	Organic acids	Organic acids
Lmsn015919	658.85	482.93	659.861	C6H18O24P6	[M-H]-	Phytic acid	Organic acids	Organic acids
mws0277	191.06	85.03	192.063	C7H12O6	[M-H]-	Quinic Acid	Organic acids	Organic acids
mws0154	173.05	93.03	174.053	C7H10O5	[M-H]-	Shikimic acid	Organic acids	Organic acids
mws0242	173.08	111.08	174.089	C8H14O4	[M-H]-	Suberic Acid	Organic acids	Organic acids
mws0192	117.02	73.03	118.027	C4H6O4	[M-H]-	Succinic acid	Organic acids	Organic acids
Lmgn000219	101.02	55.02	102.032	C4H6O3	[M-H]-	Succinic semialdehyde	Organic acids	Organic acids
mws0336	137.04	93.05	138.043	C6H6N2O2	[M-H]-	Urocanic acid	Organic acids	Organic acids
pme2380	145.01	101.02	146.022	C5H6O5	[M-H]-	α-Ketoglutaric acid	Organic acids	Organic acids
mws0147	117.06	59.01	118.063	C5H10O3	[M-H]-	β-Hydroxyisovaleric acid	Organic acids	Organic acids
pme3011	104.07	69.03	103.063	C4H9NO2	[M+H]+	γ-Aminobutyric acid	Organic acids	Organic acids
Wcfn003299	319.12	241.05	320.126	C17H20O6	[M-H]-	(2S)-3,3-bis-(4-hydroxy-3-methoxyphenyl)-propane-1,2-diol	Others	Others
Lssp210189	377.16	163.07	376.152	C20H24O7	[M+H]+	(7'R)-7'-Hydroxylariciresinol(ISO)	Others	Others
Lchp000221	207.06	91.05	206.058	C11H10O4	[M+H]+	(Z)-3-Ethylidene-7-hydroxy-6-methoxyphthalide	Others	Others
Lmqn000432	333.06	333.06	334.067	C9H19O11P	[M-H]-	1-(sn-Glycero-3-phospho)-1D-myo-inositol	Others	Saccharides
pme2529	163.06	101.02	164.069	C6H12O5	[M-H]-	1,5-Anhydro-D-glucitol	Others	Saccharides
MWS0559	161.05	71.01	162.053	C6H10O5	[M-H]-	1,6-anhydro-β-D-glucose	Others	Saccharides
Wafn003633	391.2	161.05	392.205	C18H32O9	[M-H]-	1-O-Acetyl-Glucopyranose 6-Hydroxydecanoate	Others	Saccharides
Zahp011689	205.09	149.02	204.079	C12H12O3	[M+H]+	2,2-dimethylchromene-6-carboxylic acid	Others	Others
Zmxn110201	331.1	108.02	332.111	C14H20O9	[M-H]-	2,6-Dimethoxy-4-hydroxyphenol-1-O-ß-D-glucopyranoside	Others	Others
Zmyn000230	147.03	57.03	148.037	C5H8O5	[M-H]-	2-Dehydro-3-deoxy-L-arabinonate	Others	Saccharides
Wagp002530	177.06	117.03	176.047	C10H8O3	[M+H]+	2-Methoxy-1-benzofuran-5-carbaldehyde	Others	Others
Wasn000528	337.08	277.06	338.085	C12H18O11	[M-H]-	2-O-α-D-Glucopyranosyl-L-ascorbic acid	Others	Vitamin
Lmbn000198	133.01	71.01	134.022	C4H6O5	[M-H]-	3-Dehydro-L-Threonic Acid	Others	Saccharides
MW0112809	487.18	145.06	488.174	C18H32O15	[M-H]-	3'-Fucosyllactose	Others	Saccharides
Lhmp122023	441.1	193.05	440.096	C19H20O12	[M+H]+	3-O-caffeoyl malonyl quinic acid	Others	Others
Lsjp211203	209.15	55.05	208.146	C13H20O2	[M+H]+	3R-3-hydroxy-β-ionone	Others	Others
zjgp122321	355.1	163.05	354.095	C16H18O9	[M+H]+	4-O-acetyl-3-O-caffeoyl-2-C-methyl-D-erythronate	Others	Others
pmb0801	346.11	184.06	345.106	C14H19NO9	[M+H]+	4-Pyridoxic acid-O-glucoside	Others	Vitamin
Lhmp122205	301.14	245.09	300.136	C18H20O4	[M+H]+	5-O-Methyllatifolin	Others	Others
Wbtn006721	285.04	133.03	286.048	C15H10O6	[M-H]-	6,8-dihydroxy-3-methyl-9-oxoxanthene-1-carboxylic acid	Others	Ketone compounds
Wasn000495	311.1	89.02	312.106	C11H20O10	[M-H]-	6-O-alpha-L-arabinopyranosyl-D-glucopyranose	Others	Saccharides
MW0005838	275.02	154.98	276.025	C6H13O10P	[M-H]-	6-Phosphogluconic acid	Others	Saccharides
Wagp004803	427.2	247.13	426.189	C21H30O9	[M+H]+	Abscisic acid D-glucopyranosyl ester	Others	Others
Hahn002372	165.06	150.04	166.063	C9H10O3	[M-H]-	apocynin	Others	Others
Zmbp102502	343.14	135.08	342.132	C16H22O8	[M+H]+	Baihuaqianhuoside	Others	Others
Zjbn102543	475.18	179.07	476.183	C28H28O7	[M-H]-	Bletilols B	Others	Others
Zmsn002206	375.13	153.06	376.137	C16H24O10	[M-H]-	Cornusoside A	Others	Others
ML10171848	147.03	85.03	148.037	C5H8O5	[M-H]-	D-Arabinono-1,4-lactone	Others	Saccharides
mws1499	149.05	59.01	150.053	C5H10O5	[M-H]-	D-Arabinose	Others	Saccharides
mws0437	151.06	59.01	152.069	C5H12O5	[M-H]-	D-Arabitol	Others	Saccharides
Zmzn000079	199	78.96	200.009	C4H9O7P	[M-H]-	D-Erythrose-4-phosphate	Others	Saccharides
mws1164	179.06	59.01	180.063	C6H12O6	[M-H]-	D-Fructose	Others	Saccharides
MWS2442	259.02	96.97	260.03	C6H13O9P	[M-H]-	D-Fructose 6-Phosphate*	Others	Saccharides
pme3311	338.99	96.97	339.996	C6H14O12P2	[M-H]-	D-Fructose-1,6-biphosphate	Others	Saccharides
mws1595	163.06	59.01	164.069	C6H12O5	[M-H]-	D-Fucose	Others	Saccharides
Zmpn000199	209.03	85.03	210.038	C6H10O8	[M-H]-	D-Galactaric acid	Others	Saccharides
pmf0139	179.06	59.01	180.063	C6H12O6	[M-H]-	D-Galactose	Others	Saccharides
mws1189	193.04	72.99	194.043	C6H10O7	[M-H]-	D-Galacturonic acid*	Others	Saccharides
pme3705	193.04	72.99	194.043	C6H10O7	[M-H]-	D-Glucoronic acid*	Others	Saccharides
pmb0786	180.09	163.06	179.079	C6H13NO5	[M+H]+	D-Glucosamine	Others	Saccharides
Zmyn000110	258.04	78.96	259.046	C6H14NO8P	[M-H]-	D-Glucosamine 1-phosphate	Others	Saccharides
mws4170	179.06	59.01	180.063	C6H12O6	[M-H]-	D-Glucose	Others	Saccharides
Zmyn000083	338.99	78.96	339.996	C6H14O12P2	[M-H]-	D-Glucose 1,6-bisphosphate	Others	Saccharides
mws0866	259.02	96.97	260.03	C6H13O9P	[M-H]-	D-Glucose 6-phosphate*	Others	Saccharides
mws4175	175.02	85.03	176.032	C6H8O6	[M-H]-	D-Glucurono-6,3-lactone	Others	Saccharides
Zmzn000078	168.99	78.96	169.998	C3H7O6P	[M-H]-	Dihydroxyacetone phosphate	Others	Saccharides
MWSmce682	149.05	59.01	150.053	C5H10O5	[M-H]-	DL-Xylose	Others	Saccharides
Lmsn000381	341.11	89.02	342.116	C12H22O11	[M-H]-	D-Maltose	Others	Saccharides
mws1155	181.07	101.02	182.079	C6H14O6	[M-H]-	D-Mannitol	Others	Saccharides
pmf0138	179.06	59.01	180.063	C6H12O6	[M-H]-	D-Mannose	Others	Saccharides
pme0500	503.16	323.1	504.169	C18H32O16	[M-H]-	D-Melezitose	Others	Saccharides
pmb2653	649.22	145.05	650.227	C24H42O20	[M-H]-	DMelezitose O-rhamnoside	Others	Saccharides
mws1589	503.16	179.06	504.169	C18H32O16	[M-H]-	D-Panose	Others	Saccharides
mws1337	220.12	90.05	219.111	C9H17NO5	[M+H]+	D-Pantothenic Acid	Others	Vitamin
mws2104	193.07	59.01	194.079	C7H14O6	[M-H]-	D-Pinitol	Others	Saccharides
Zmgn000173	149.05	75.01	150.053	C5H10O5	[M-H]-	D-Ribose	Others	Saccharides
Zmyn000108	209.03	85.03	210.038	C6H10O8	[M-H]-	D-Saccharic acid	Others	Saccharides
mws0214	181.07	71.01	182.079	C6H14O6	[M-H]-	D-Sorbitol	Others	Saccharides
pme0519	341.11	119.03	342.116	C12H22O11	[M-H]-	D-Sucrose	Others	Saccharides
mws0889	135.03	75.01	136.037	C4H8O5	[M-H]-	D-Threonic Acid	Others	Saccharides
mws0264	341.11	119.03	342.116	C12H22O11	[M-H]-	D-Trehalose	Others	Saccharides
mws0344	165.04	75.01	166.048	C5H10O6	[M-H]-	D-Xylonic acid	Others	Saccharides
MWSmce690	175.02	59.01	176.032	C6H8O6	[M-H]-	Erythorbic Acid; Isoascorbic Acid	Others	Vitamin
Lhhp120823	193.08	105.07	192.079	C11H12O3	[M+H]+	Eugenyl formate	Others	Others
Wbmp003302	165.09	91.05	164.084	C10H12O2	[M+H]+	Frambinone	Others	Ketone compounds
mws1080	341.11	179.06	342.116	C12H22O11	[M-H]-	Galactinol	Others	Saccharides
pmb3081	289	96.97	290.004	C6H11PO11	[M-H]-	Glucarate O-Phosphoric acid	Others	Saccharides
pme0534	195.05	75.01	196.058	C6H12O7	[M-H]-	Gluconic acid	Others	Saccharides
mws1090	259.02	96.97	260.03	C6H13O9P	[M-H]-	Glucose-1-phosphate*	Others	Saccharides
Wasn002394	403.16	181.09	344.147	C16H24O8	[M+CH3COOH-H]-	Glucosyl 2,6-dimethyl-8-oxoocta-2,6-dienoic acid	Others	Others
Wasn003817	361.15	199.1	362.158	C16H26O9	[M-H]-	Glucosyl 5,8-dihydroxy-2,6-dimethylocta-2,6-dienoic acid	Others	Others
Wasn003942	363.17	201.11	364.173	C16H28O9	[M-H]-	Glucosyl 6,9-dihydroxydec-4-enoic acid	Others	Others
Zamn006847	227.13	183.14	228.136	C12H20O4	[M-H]-	glycoric acid	Others	Others
Hmgp009564	299.06	165.01	298.048	C16H10O6	[M+H]+	Hedysarimcoumestan B	Others	Lactones
Hmln000297	179.05	59.01	180.063	C6H12O6	[M-H]-	Inositol	Others	Saccharides
Wasn001007	337.08	277.06	338.085	C12H18O11	[M-H]-	Isoascorbic acid 2-O-glucoside	Others	Vitamin
mws5038	341.11	89.02	342.116	C12H22O11	[M-H]-	Isomaltulose	Others	Saccharides
MWSmce039	124.04	80.05	123.032	C6H5NO2	[M+H]+	Isonicotinic acid	Others	Vitamin
Lhgp102206	291.09	139.04	290.079	C15H14O6	[M+H]+	Katsumadin	Others	Others
MA10039641	341.11	89.02	342.116	C12H22O11	[M-H]-	Lactobiose	Others	Saccharides
Lcdp000597	219.07	177.05	218.058	C12H10O4	[M+H]+	lanceolune C	Others	Others
Zbsp003145	291.09	123.04	290.079	C15H14O6	[M+H]+	Leucopelargonidin; 3,4,5,7,4'-Pentahydroxyflavan	Others	Others
MWSmce165	165.08	59.02	166.084	C6H14O5	[M-H]-	L-Fucitol	Others	Saccharides
pme2253	177.04	59.01	178.048	C6H10O6	[M-H]-	L-Gulono-1,4-Lactone	Others	Saccharides
Lagp003275	473.2	207.14	472.195	C22H32O11	[M+H]+	Malonyl roseoside	Others	Ketone compounds
Zmcp102504	409.15	247.1	408.142	C20H24O9	[M+H]+	Marmesinin	Others	Others
mws1333	341.11	113.02	342.116	C12H22O11	[M-H]-	Melibiose	Others	Saccharides
Lhhp120825	345.16	137.1	344.147	C16H24O8	[M+H]+	Multiflotriol glucoside	Others	Others
pma1751	286.09	124.04	285.085	C12H15NO7	[M+H]+	N-(beta-D-Glucosyl)nicotinate	Others	Vitamin
mws2608	222.1	84.05	221.09	C8H15NO6	[M+H]+	N-Acetyl-D-galactosamine	Others	Saccharides
mws4174	222.1	138.05	221.09	C8H15NO6	[M+H]+	N-Acetyl-D-mannosamine	Others	Saccharides
pma3101	256.08	124.04	256.082	C11H14NO6+	[M]+	Nicotinate D-ribonucleoside	Others	Vitamin
pme0490	124.04	78.03	123.032	C6H5NO2	[M+H]+	Nicotinic acid (Vitamin B3)	Others	Vitamin
mws4163	665.21	485.15	666.222	C24H42O21	[M-H]-	Nystose	Others	Saccharides
Waln006120	423.22	291.18	424.231	C19H36O10	[M-H]-	Octyl 6-O-Alpha-L-Arabinopyranosyl-Beta-D-Glucopyranoside	Others	Others
pme2165	155.01	111.02	156.017	C5H4N2O4	[M-H]-	Orotic acid (Vitamin B13)	Others	Vitamin
Hamp011640	256.26	102.09	255.256	C16H33NO	[M+H]+	palmitic amide	Others	Others
Hahn000897	491.14	167.03	492.148	C20H28O14	[M-H]-	picrorhizin	Others	Others
Hahn000968	659.19	167.04	660.205	C32H36O15	[M-H]-	picroroside B	Others	Others
Lssp210381	579.15	409.09	578.142	C30H26O12	[M+H]+	procyanidinB-2	Others	Others
zjgp122326	286.09	124.04	285.085	C12H15NO7	[M+H]+	Pyridine-4-formyl-O-β-D-glucopyranoside	Others	Others
pme1383	170.08	134.06	169.074	C8H11NO3	[M+H]+	Pyridoxine	Others	Vitamin
pmb0789	332.13	152.07	331.127	C14H21NO8	[M+H]+	Pyridoxine-5'-O-glucoside	Others	Vitamin
pme1306	250.05	134.06	249.04	C8H12NO6P	[M+H]+	Pyridoxine-5'-phosphate	Others	Vitamin
pme2125	503.16	179	504.169	C18H32O16	[M-H]-	Raffinose	Others	Saccharides
mws0232	377.15	243.09	376.138	C17H20N4O6	[M+H]+	Riboflavin (Vitamin B2)	Others	Vitamin
MWSHC20159	387.2	207.14	386.194	C19H30O8	[M+H]+	Roseoside	Others	Ketone compounds
Hmcn000192	209.07	59.01	210.074	C7H14O7	[M-H]-	Sedoheptulose	Others	Saccharides
MWSmce412	193.12	91.06	192.115	C12H16O2	[M+H]+	Senkyunolide A	Others	Lactones
pmp000253	207.1	119.08	224.105	C12H16O4	[M-H2O+H]+	Senkyunolide H*	Others	Lactones
pmp000252	207.1	119.08	224.105	C12H16O4	[M-H2O+H]+	Senkyunolide I*	Others	Lactones
pmp001230	279.16	121.03	278.152	C16H22O4	[M+H]+	Senkyunolide M	Others	Lactones
Wasn000410	245.04	153	246.05	C6H15O8P	[M-H]-	sn-glycero-3-phospho-(1'-sn-glycerol)	Others	Others
Lmmn000214	487.17	341.11	488.174	C18H32O15	[M-H]-	Solatriose	Others	Saccharides
Zmpn000095	261.04	78.96	262.045	C6H15O9P	[M-H]-	Sorbitol-6-phosphate	Others	Saccharides
Zamn00402	179.06	59.01	180.063	C6H12O6	[M-H]-	sorbose	Others	Saccharides
mws2523	421.08	241.01	422.082	C12H23O14P	[M-H]-	Trehalose 6-phosphate	Others	Saccharides
Lmdn000248	827.27	665.22	828.275	C30H52O26	[M-H]-	Verbascose	Others	Saccharides
pme0513	151.06	59	152.069	C5H12O5	[M-H]-	Xylitol	Others	Saccharides
Lssp210123	357.13	137.06	356.126	C20H20O6	[M+H]+	α-Conidendrin	Others	Others
Lsjp211206	193.16	133.1	192.151	C13H20O	[M+H]+	β-ionone(ISO1)	Others	Others
Jmwn002494	325.09	119.05	326.1	C15H18O8	[M-H]-	(2E)-3-[4-(β-D-glucopyranoside)-phenylacrylic]-acid	Phenolic acids	Phenolic acids
Jmwn006041	519.19	357.13	520.194	C26H32O11	[M-H]-	(7S,8R)-dehydrodiconiferylalcohol-9'-O-β-D-glucopyranoside	Phenolic acids	Phenolic acids
Lmbp000728	121.06	77.04	120.058	C8H8O	[M+H]+	(S)-2-Phenyloxirane	Phenolic acids	Phenolic acids
pmn001681	165.09	149.06	166.099	C10H14O2	[M-H]-	1-(4-Methoxyphenyl)-1-propanol	Phenolic acids	Phenolic acids
mws1584	515.12	191.03	516.127	C25H24O12	[M-H]-	1,3-O-Dicaffeoylquinic Acid (Cynarin)	Phenolic acids	Phenolic acids
MWS2066	143.05	115.06	144.058	C10H8O	[M-H]-	1-Naphthol*	Phenolic acids	Phenolic acids
Lmtn000940	345.08	139.04	346.09	C14H18O10	[M-H]-	1-O-(3,4-Dihydroxy-5-methoxy-benzoyl)-glucoside	Phenolic acids	Phenolic acids
Lmsn002288	503.14	341.09	504.148	C21H28O14	[M-H]-	1-O-Caffeoyl-(6-O-glucosyl)-β-D-glucose	Phenolic acids	Phenolic acids
Lmsn003953	645.11	169.01	646.117	C29H26O17	[M-H]-	1-O-Caffeoyl-3,4-di-O-galloyl-β-D-glucose	Phenolic acids	Phenolic acids
Hmbp003234	255.09	163.03	254.079	C12H14O6	[M+H]+	1-O-Caffeoylglycerol	Phenolic acids	Phenolic acids
pmn001420	341.09	179.04	342.095	C15H18O9	[M-H]-	1-O-Caffeoyl-β-D-glucose	Phenolic acids	Phenolic acids
Lmsn003318	355.1	175.04	356.111	C16H20O9	[M-H]-	1-O-Feruloyl-β-D-glucose	Phenolic acids	Phenolic acids
pmb2871	315.07	153.02	316.079	C13H16O9	[M-H]-	1-O-Gentisoyl-β-D-glucoside	Phenolic acids	Phenolic acids
pmb3068	337.09	163.04	338.1	C16H18O8	[M-H]-	1-O-p-Coumaroylquinic acid	Phenolic acids	Phenolic acids
Lmsn003111	325.09	145.03	326.1	C15H18O8	[M-H]-	1-O-p-Coumaroyl-β-D-glucose	Phenolic acids	Phenolic acids
Lmsn002247	299.08	137.02	300.084	C13H16O8	[M-H]-	1-O-Salicyloyl-β-D-glucose	Phenolic acids	Phenolic acids
HJN003	385.11	223.06	386.121	C17H22O10	[M-H]-	1-O-Sinapoyl-β-D-glucose	Phenolic acids	Phenolic acids
Lmtn002565	329.11	167.03	330.095	C14H18O9	[M-H]-	1-O-Vanilloyl-D-Glucose	Phenolic acids	Phenolic acids
Jmwn002117	331.1	153.02	332.111	C14H20O9	[M-H]-	2-(3,4-dihydroxyphenyl)ethanediol 1-O-β-D-glucopyranoside	Phenolic acids	Phenolic acids
pme3083	164.04	120.05	165.043	C8H7NO3	[M-H]-	2-(Formylamino)benzoic acid	Phenolic acids	Phenolic acids
mws0639	153.02	109.03	154.027	C7H6O4	[M-H]-	2,3-Dihydroxybenzoic Acid*	Phenolic acids	Phenolic acids
MWSmce490	167.04	123.05	168.042	C8H8O4	[M-H]-	2',4',6'-Trihydroxyacetophenone	Phenolic acids	Phenolic acids
Lmbn013410	205.16	189.13	206.167	C14H22O	[M-H]-	2,4-Di-Tert-Butylphenol	Phenolic acids	Phenolic acids
Lmbn001981	137.02	93.03	138.032	C7H6O3	[M-H]-	2,5-Dihydroxybenzaldehyde	Phenolic acids	Phenolic acids
Yshj000011	333.12	171.06	332.111	C14H20O9	[M+H]+	2,6-dimethoxy-4-hydroxyphenyl-1-O-beta-D-glucopyranoside	Phenolic acids	Phenolic acids
Wmyn000217	331.1	169.01	332.111	C14H20O9	[M-H]-	2,6-dimethoxy-hydroquinone-4-O-β-D-glucopyranoside	Phenolic acids	Phenolic acids
NK10253223	168.06	94.06	167.058	C8H9NO3	[M+H]+	2-Amino-3-methoxybenzoic acid	Phenolic acids	Phenolic acids
pmp000087	269.1	177.05	268.095	C13H16O6	[M+H]+	2-Feruloyl-sn-glycerol	Phenolic acids	Phenolic acids
MWS2001	226.99	183	228.002	C7H4N2O7	[M-H]-	2-Hydroxy-3,5-dinitrobenzoic acid	Phenolic acids	Phenolic acids
Lmbn001930	121.03	77.04	122.037	C7H6O2	[M-H]-	2-Hydroxybenzaldehyde (Salicylaldehyde)	Phenolic acids	Phenolic acids
Lmmn001643	163.04	119.05	164.047	C9H8O3	[M-H]-	2-Hydroxycinnamic acid*	Phenolic acids	Phenolic acids
MWS1875	143.05	115.05	144.058	C10H8O	[M-H]-	2-Naphthol*	Phenolic acids	Phenolic acids
MWS3046	181.05	121.03	182.058	C9H10O4	[M-H]-	3-(3-Hydroxyphenyl)-3-hydroxypropanoic acid	Phenolic acids	Phenolic acids
mws0346	165.06	106.04	166.063	C9H10O3	[M-H]-	3-(3-Hydroxyphenyl)-propionic acid	Phenolic acids	Phenolic acids
Cmsp002787	227.09	181.05	226.084	C11H14O5	[M+H]+	3,4'-Dihydroxy-3',5'-dimethoxypropiophenone	Phenolic acids	Phenolic acids
Hmbn002645	151.04	135.01	152.047	C8H8O3	[M-H]-	3,4-Dihydroxyacetophenone	Phenolic acids	Phenolic acids
pme2598	167.03	123.05	168.042	C8H8O4	[M-H]-	3,4-Dihydroxybenzeneacetic acid	Phenolic acids	Phenolic acids
mws0183	153.02	109.03	154.027	C7H6O4	[M-H]-	3,4-Dihydroxybenzoic acid (Protocatechuic acid)*	Phenolic acids	Phenolic acids
Sakn002857	447.15	315.11	448.158	C19H28O12	[M-H]-	3,4-Dihydroxyphenethyl alcohol-8-O-[β-D-apinosyl(1→3)]-β-D-glucoside	Phenolic acids	Phenolic acids
MWSmce574	153.06	138.03	154.063	C8H10O3	[M-H]-	3,5-Dimethoxyphenol	Phenolic acids	Phenolic acids
MWSHC20102	197.08	151.04	196.074	C10H12O4	[M+H]+	3-Hydroxy-1-(4-Hydroxy-3-Methoxyphenyl)Propan-1-One	Phenolic acids	Phenolic acids
MWSslk066	169.05	65.04	168.042	C8H8O4	[M+H]+	3-Hydroxy-4-methoxybenzoic acid; Isovanillic Acid	Phenolic acids	Phenolic acids
Lmgp002593	123.04	77.04	122.037	C7H6O2	[M+H]+	3-hydroxybenzaldehyde	Phenolic acids	Phenolic acids
MWSmce248	163.04	119.05	164.047	C9H8O3	[M-H]-	3-Hydroxycinnamic Acid*	Phenolic acids	Phenolic acids
Zaln004082	335.08	179.03	336.084	C16H16O8	[M-H]-	3-O-caffeoylshikimic acid	Phenolic acids	Phenolic acids
Hmln000659	331.07	169.01	332.074	C13H16O10	[M-H]-	3-O-Galloyl-D-glucose*	Phenolic acids	Phenolic acids
pmn001421	337.09	191.06	338.1	C16H18O8	[M-H]-	3-O-p-Coumaroylquinic acid*	Phenolic acids	Phenolic acids
MWSmce467	149.06	108.02	150.068	C9H10O2	[M-H]-	4-Allylcatechol	Phenolic acids	Phenolic acids
mws1336	138.06	120.04	137.048	C7H7NO2	[M+H]+	4-Aminobenzoic acid	Phenolic acids	Phenolic acids
MWS20181	167.07	110.04	166.063	C9H10O3	[M+H]+	4'-Hydroxy-3'-methoxyacetophenone (Acetovanillone)	Phenolic acids	Phenolic acids
mws0628	121.03	92.03	122.037	C7H6O2	[M-H]-	4-Hydroxybenzaldehyde	Phenolic acids	Phenolic acids
pmf0440	163.08	91.05	162.068	C10H10O2	[M+H]+	4-MethoxycinnaMaldehyde	Phenolic acids	Phenolic acids
pme2828	140.03	98.96	139.027	C6H5NO3	[M+H]+	4-Nitrophenol	Phenolic acids	Phenolic acids
Wafn002319	515.14	323.08	516.148	C22H28O14	[M-H]-	4-O-(3'-O-alpha-D-Glucopyranosyl)caffeoylquinic acid	Phenolic acids	Phenolic acids
Wafn002874	515.14	323.08	516.148	C22H28O14	[M-H]-	4-O-(4'-O-alpha-D-Glucopyranosyl)caffeoylquinic acid	Phenolic acids	Phenolic acids
Zmhn000892	301.09	139.05	302.1	C13H18O8	[M-H]-	4-O-Glucosyl-3,4-dihydroxybenzyl alcohol	Phenolic acids	Phenolic acids
Zmhn001358	299.08	137.02	300.084	C13H16O8	[M-H]-	4-O-Glucosyl-4-hydroxybenzoic acid	Phenolic acids	Phenolic acids
Zmhn002227	385.11	223.06	386.121	C17H22O10	[M-H]-	4-O-Glucosyl-sinapate	Phenolic acids	Phenolic acids
pma0110	399.13	207.07	398.121	C18H22O10	[M+H]+	4-O-Sinapoylquinic acid	Phenolic acids	Phenolic acids
Lmmn003663	329.09	167.04	330.095	C14H18O9	[M-H]-	5-Glucosyloxy-2-Hydroxybenzoic acid methyl ester	Phenolic acids	Phenolic acids
Lmzn001582	387.17	207.1	388.173	C18H28O9	[M-H]-	5'-Glucosyloxyjasmanic acid	Phenolic acids	Phenolic acids
MWSHC20125	335.08	135.05	336.084	C16H16O8	[M-H]-	5-O-Caffeoylshikimic acid	Phenolic acids	Phenolic acids
pmb3074	337.09	191.06	338.1	C16H18O8	[M-H]-	5-O-p-Coumaroylquinic acid*	Phenolic acids	Phenolic acids
Cmzn005251	433.11	271.06	434.121	C21H22O10	[M-H]-	6-O-Caffeoylarbutin	Phenolic acids	Phenolic acids
Zmhn001793	341.09	179.03	342.095	C15H18O9	[M-H]-	6-O-Caffeoyl-D-glucose	Phenolic acids	Phenolic acids
Zmhn002334	355.1	193.05	356.111	C16H20O9	[M-H]-	6-O-Feruloyl-β-D-glucose	Phenolic acids	Phenolic acids
Lmfn000604	331.07	169.01	332.074	C13H16O10	[M-H]-	6-O-Galloyl-β-D-glucose*	Phenolic acids	Phenolic acids
Lmtn002233	327.11	165.05	328.116	C15H20O8	[M-H]-	Androsin	Phenolic acids	Phenolic acids
pmb0758	491.15	329	490.147	C24H26O11	[M+H]+	Anisic acid-O-feruloyl glucoside	Phenolic acids	Phenolic acids
pmb2654	460.15	117.9	461.153	C19H27NO12	[M-H]-	Anthranilate-1-O-Sophoroside	Phenolic acids	Phenolic acids
MWSmce675	271.08	108.02	272.09	C12H16O7	[M-H]-	Arbutin	Phenolic acids	Phenolic acids
pmb0069	122.06	105.03	121.053	C7H7NO	[M+H]+	Benzamide	Phenolic acids	Phenolic acids
mws1297	269.1	101.02	270.11	C13H18O6	[M-H]-	Benzyl glucoside	Phenolic acids	Phenolic acids
Hmln003529	401.15	269.11	402.153	C18H26O10	[M-H]-	Benzyl β-primeveroside	Phenolic acids	Phenolic acids
Lmtn002324	431.15	269.1	432.163	C19H28O11	[M-H]-	Benzyl-(2''-O-glucosyl)glucoside*	Phenolic acids	Phenolic acids
Cmjn004337	401.14	269.1	402.153	C18H26O10	[M-H]-	Benzyl-(2''-O-xylosyl)glucoside	Phenolic acids	Phenolic acids
Lmyn003028	431.16	269.1	432.163	C19H28O11	[M-H]-	Benzyl-β-gentiobioside*	Phenolic acids	Phenolic acids
mws2120	291.01	247.02	292.022	C13H8O8	[M-H]-	Brevifolin carboxylic acid	Phenolic acids	Phenolic acids
mws2212	179.03	135.05	180.042	C9H8O4	[M-H]-	Caffeic acid	Phenolic acids	Phenolic acids
Lmhn002574	431.06	137.03	432.069	C20H16O11	[M-H]-	Caffeoyl(p-Hydroxybenzoyl)tartaric acid	Phenolic acids	Phenolic acids
mws0178	353.09	191.06	354.095	C16H18O9	[M-H]-	Chlorogenic acid (3-O-Caffeoylquinic acid)*	Phenolic acids	Phenolic acids
pmn001553	315.11	153.06	316.116	C14H20O8	[M-H]-	Cimidahurinine	Phenolic acids	Phenolic acids
mws0906	341.12	179.07	342.132	C16H22O8	[M-H]-	Coniferin	Phenolic acids	Phenolic acids
Lmdn009099	355.12	193.05	356.126	C20H20O6	[M-H]-	Coniferyl ferulate	Phenolic acids	Phenolic acids
pmf0132	141.02	123.01	140.011	C6H4O4	[M+H]+	Coumalic acid	Phenolic acids	Phenolic acids
mws2108	353.09	191.06	354.095	C16H18O9	[M-H]-	Cryptochlorogenic acid (4-O-Caffeoylquinic acid)*	Phenolic acids	Phenolic acids
Lcgn000234	339.07	177.02	340.079	C15H16O9	[M-H]-	davidioside C	Phenolic acids	Phenolic acids
Lmgp003989	499.13	163.04	498.116	C25H22O11	[M+H]+	Dicaffeoylshikimic acid	Phenolic acids	Phenolic acids
Lmmn000774	343.1	181.05	344.111	C15H20O9	[M-H]-	Dihydrocaffeoylglucose	Phenolic acids	Phenolic acids
Wafn002827	357.12	195.07	358.126	C16H22O9	[M-H]-	Dihydroferulic acid glucoside	Phenolic acids	Phenolic acids
Wafn002081	285.06	153.02	286.069	C12H14O8	[M-H]-	Dihydroxybenzoyl xyloside	Phenolic acids	Phenolic acids
MWSslk097	195.06	163.04	194.058	C10H10O4	[M+H]+	Dimethyl phthalate	Phenolic acids	Phenolic acids
pmb2936	591.17	367.2	592.179	C28H32O14	[M-H]-	Disinapoyl glucoside	Phenolic acids	Phenolic acids
Lmzn001983	375.13	135.05	376.137	C16H24O10	[M-H]-	D-Threo-guaiacylglycerol-7-O-β-D-glucoside	Phenolic acids	Phenolic acids
mws0014	193.05	134.04	194.058	C10H10O4	[M-H]-	Ferulic acid	Phenolic acids	Phenolic acids
mws1212	209.08	177.05	208.074	C11H12O4	[M+H]+	Ferulic acid methyl ester	Phenolic acids	Phenolic acids
Hmmn002544	355.1	193.05	356.111	C16H20O9	[M-H]-	Ferulic acid-4-O-glucoside	Phenolic acids	Phenolic acids
MWSHC2062	355.1	193.05	356.111	C16H20O9	[M-H]-	Ferulic β-glucoside	Phenolic acids	Phenolic acids
Lmhn002895	487.09	193.06	488.096	C23H20O12	[M-H]-	Feruloylcaffeoyltartaric acid	Phenolic acids	Phenolic acids
Lmhn003074	309.06	193.05	310.069	C14H14O8	[M-H]-	Feruloylmalic acid	Phenolic acids	Phenolic acids
pmn001671	547.17	223.1	548.174	C23H32O15	[M-H]-	Furanofructosyl-α-D-(6-mustard acyl)glucoside	Phenolic acids	Phenolic acids
pmb2928	331.07	313.06	332.074	C13H16O10	[M-H]-	Gallic acid-4-O-glucoside	Phenolic acids	Phenolic acids
pmb3107	359.1	182.02	360.106	C15H20O10	[M-H]-	Glucosyringic Acid	Phenolic acids	Phenolic acids
pme1292	167.03	123.05	168.042	C8H8O4	[M-H]-	Homogentisic acid	Phenolic acids	Phenolic acids
MWSmce264	153.06	123.05	154.063	C8H10O3	[M-H]-	Hydroxytyrosol	Phenolic acids	Phenolic acids
pmn001382	515.12	353.09	516.127	C25H24O12	[M-H]-	Isochlorogenic acid A*	Phenolic acids	Phenolic acids
Li512115	515.12	353.09	516.127	C25H24O12	[M-H]-	Isochlorogenic acid B*	Phenolic acids	Phenolic acids
pmn001384	515.12	353.09	516.127	C25H24O12	[M-H]-	Isochlorogenic acid C*	Phenolic acids	Phenolic acids
Zbdn001947	301.09	123.01	302.1	C13H18O8	[M-H]-	Isotachioside	Phenolic acids	Phenolic acids
Lmmn001294	331.1	153.02	332.111	C14H20O9	[M-H]-	Koaburaside	Phenolic acids	Phenolic acids
Li512113	451.09	391.04	452.096	C20H20O12	[M-H]-	Maleoyl-caffeoylquinic acid	Phenolic acids	Phenolic acids
Lmbn004790	209.08	179.03	210.089	C11H14O4	[M-H]-	Methyl 3-(3-hydroxy-4-methoxyphenyl)propanoate	Phenolic acids	Phenolic acids
Zmgn004894	151.04	136.02	152.047	C8H8O3	[M-H]-	Methyl 4-hydroxybenzoate	Phenolic acids	Phenolic acids
pmp000808	341.14	285.08	340.131	C20H20O5	[M+H]+	Moracin T	Phenolic acids	Phenolic acids
pmp000791	271.06	153.05	270.053	C15H10O5	[M+H]+	Moracin Y	Phenolic acids	Phenolic acids
Wmmn000117	463.11	168.01	464.117	C18H24O14	[M-H]-	mudanoside B	Phenolic acids	Phenolic acids
MWSprf004	355.1	163.04	354.095	C16H18O9	[M+H]+	Neochlorogenic acid (5-O-Caffeoylquinic acid)	Phenolic acids	Phenolic acids
mws0145	151.04	93.03	152.047	C8H8O3	[M-H]-	O-Anisic acid (2-Methoxybenzoic acid)	Phenolic acids	Phenolic acids
Lmyp003408	287.11	125.06	286.105	C13H18O7	[M+H]+	Orcinol glucoside	Phenolic acids	Phenolic acids
mws1024	147.05	129.03	148.052	C9H8O2	[M-H]-	p-Coumaraldehyde	Phenolic acids	Phenolic acids
Zmhn002301	325.09	163.04	326.1	C15H18O8	[M-H]-	p-Coumaric acid-4-O-glucoside	Phenolic acids	Phenolic acids
Lmhn002926	279.05	163.04	280.058	C13H12O7	[M-H]-	p-Coumaroylmalic acid	Phenolic acids	Phenolic acids
pmb3055	513.12	191.1	514.132	C22H26O14	[M-H]-	p-Coumaroylquinic acid-4'-O-glucuronide	Phenolic acids	Phenolic acids
mws1505	283.1	135.04	284.105	C17H16O4	[M-H]-	Phenethyl caffeate	Phenolic acids	Phenolic acids
MWSHC20170	269.1	59.02	270.11	C13H18O6	[M-H]-	Phenylmethyl β-L-glucopyranoside	Phenolic acids	Phenolic acids
Hmhn003067	325.09	119.05	326.1	C15H18O8	[M-H]-	Phenylpropionic acid-O-β-D-glucopyranoside	Phenolic acids	Phenolic acids
Ymjm000152	271.08	108.02	272.09	C12H16O7	[M-H]-	p-Hydroxypheny-β-D-allopyranoside	Phenolic acids	Phenolic acids
MWS2070	179.07	92.03	180.079	C10H12O3	[M-H]-	Propyl 4-hydroxybenzoate	Phenolic acids	Phenolic acids
MWSHC2067	139.04	65.04	138.032	C7H6O3	[M+H]+	Protocatechualdehyde	Phenolic acids	Phenolic acids
Wasn004683	465.1	303.05	466.111	C21H22O12	[M-H]-	Protocatechuic acid 1-O-(Glucosylvanilloyl)	Phenolic acids	Phenolic acids
Wasn002449	461.13	152.01	462.137	C19H26O13	[M-H]-	Protocatechuic acid 1-O-Rutinoside	Phenolic acids	Phenolic acids
MWSmce501	167.04	108.02	168.042	C8H8O4	[M-H]-	Protocatechuic Acid Methyl Ester	Phenolic acids	Phenolic acids
Smhn003633	475.14	167.03	476.153	C20H28O13	[M-H]-	Pyrafortunoside A	Phenolic acids	Phenolic acids
Lmsn000363	325.13	145.07	326.137	C16H22O7	[M-H]-	Raspberryketone glucoside	Phenolic acids	Phenolic acids
Hajp003819	291.09	139.04	290.079	C15H14O6	[M+H]+	rhusopolyphenol F	Phenolic acids	Phenolic acids
mws1521	285.1	121.03	286.105	C13H18O7	[M-H]-	Salicin	Phenolic acids	Phenolic acids
pmb3142	299.08	137.02	300.084	C13H16O8	[M-H]-	Salicylic acid-2-O-glucoside	Phenolic acids	Phenolic acids
Ymjm000148	299.11	137.02	300.121	C14H20O7	[M-H]-	Salidroside	Phenolic acids	Phenolic acids
Zmcp102202	205.09	149.02	204.079	C12H12O3	[M+H]+	Senkyunolide C	Phenolic acids	Phenolic acids
Zmcp102204	279.16	149.02	278.152	C16H22O4	[M+H]+	Senkyunolide Q	Phenolic acids	Phenolic acids
Lmbp002309	371.1	209.05	370.126	C17H22O9	[M+H]+	Sinapaldehyde-4-O-Glucoside	Phenolic acids	Phenolic acids
pma0149	341.09	207.07	340.079	C15H16O9	[M+H]+	Sinapoyl malate	Phenolic acids	Phenolic acids
Lmlp002765	229.12	201.13	228.115	C15H16O2	[M+H]+	Stilbostemin B	Phenolic acids	Phenolic acids
Zmln000899	343.11	181.05	344.111	C15H20O9	[M-H]-	Syringaldehyde-4-O-glucoside	Phenolic acids	Phenolic acids
mws0011	371.13	209.08	372.142	C17H24O9	[M-H]-	Syringin	Phenolic acids	Phenolic acids
pmb0751	321.1	147.04	320.09	C16H16O7	[M+H]+	Trans-5-O-(p-Coumaroyl)shikimate	Phenolic acids	Phenolic acids
mws0028	167.03	108.02	168.042	C8H8O4	[M-H]-	Vanillic acid	Phenolic acids	Phenolic acids
Zmhn001883	329.09	209.04	330.095	C14H18O9	[M-H]-	Vanillic acid-4-O-glucoside	Phenolic acids	Phenolic acids
mws0458	151.04	136.02	152.047	C8H8O3	[M-H]-	Vanillin; 4-Hydroxy-3-Methoxybenzaldehyde	Phenolic acids	Phenolic acids
Lmhn002321	461.07	167.04	462.08	C21H18O12	[M-H]-	Vnilloylcaffeoyltartaric acid	Phenolic acids	Phenolic acids
Wmhn001575	337.06	175.02	338.1	C16H18O8	[M-H]-	1,4,8-Trihydroxynaphthalene-1-O-glucoside	Quinones	Quinones
Wmhp000055	169.05	65.04	168.042	C8H8O4	[M+H]+	2,5-Dimethoxybenzoquinone*	Quinones	Quinones
Zmsp001834	169.05	65	168.042	C8H8O4	[M+H]+	2,6-Dimethoxy-1,4-benzoquinone*	Quinones	Quinones
Zbzn008048	293.18	221.15	294.183	C17H26O4	[M-H]-	Embelin	Quinones	Quinones
Lmqn004838	315.01	299.99	316.022	C15H8O8	[M-H]-	3-O-Methylellagic acid	Tannins	Tannin
Hmdn001667	463.05	300.99	464.059	C20H16O13	[M-H]-	Ellagic acid-4-O-glucoside	Tannins	Tannin
Wayn002532	301.06	168.01	302.064	C12H14O9	[M-H]-	Gallic acid-1-O-xyloside	Tannins	Tannin
pmp000275	581.17	139.04	580.158	C30H28O12	[M+H]+	Gambiriin A1	Tannins	Tannin
pme0432	575.12	285.04	576.127	C30H24O12	[M-H]-	Procyanidin A2	Tannins	Proanthocyanidins
mws0836	577.14	425.09	578.142	C30H26O12	[M-H]-	Procyanidin B1	Tannins	Proanthocyanidins
pme0434	577.14	407.08	578.142	C30H26O12	[M-H]-	Procyanidin B2*	Tannins	Proanthocyanidins
pme0436	577.14	407.08	578.142	C30H26O12	[M-H]-	Procyanidin B3*	Tannins	Proanthocyanidins
pmn001667	577.14	407.08	578.142	C30H26O12	[M-H]-	Procyanidin B4	Tannins	Proanthocyanidins
Lssp210081	579.15	127.04	578.142	C30H26O12	[M+H]+	Procyanidin B5	Tannins	Proanthocyanidins
pmn001646	865.2	577.14	866.206	C45H38O18	[M-H]-	Procyanidin C1	Tannins	Proanthocyanidins
pmn001647	865.2	713.16	866.206	C45H38O18	[M-H]-	Procyanidin C2	Tannins	Proanthocyanidins
Qmjp080401	201.13	145.1	200.12	C14H16O	[M+H]+	(-)-Dihydropy rocurzerenone	Terpenoids	Sesquiterpenoids
Lafp004533	457.21	209.15	456.199	C22H32O10	[M+H]+	(6R,9R)-3-Oxo-α-ionol-β-D-malonyl-glucoside	Terpenoids	Sesquiterpenoids
Wbmp003697	209.15	55.05	208.146	C13H20O2	[M+H]+	(R)-3-(3'-Hydroxybutyl)-2,4,4-trimethylcyclohexa-2,5-dienone	Terpenoids	Sesquiterpenoids
Qmyp101401	293.21	119.08	292.204	C18H28O3	[M+H]+	11,12-O-Isopropyfidenesolajiangxin F(ISO2)	Terpenoids	Sesquiterpenoids
Ymjm000095	439.36	203.18	438.35	C30H46O2	[M+H]+	13,28-Epoxyolean-11-en-3-one	Terpenoids	Triterpene
Lskp211484	471.35	201.16	470.34	C30H46O4	[M+H]+	19-Hydroxy-3-oxo-24-norolean-12-en-28-oic acid(ISO3)	Terpenoids	Triterpene
Saln004708	361.15	199.1	362.158	C16H26O9	[M-H]-	1-O-Glucopyranosylamplexine	Terpenoids	Monoterpenoids
pmn001426	487.34	469.33	488.35	C30H48O5	[M-H]-	2,3,19-trihydroxyurs-12-en-28-oic acid (Euscaphic acid)	Terpenoids	Triterpene
Wbmn009702	487.34	487.34	488.35	C30H48O5	[M-H]-	2,3,23-Trihydroxyurs-12-en-28-oic acid	Terpenoids	Triterpene
pmn001708	487.34	425.34	488.35	C30H48O5	[M-H]-	2,3,23-Trihydroxyurs-12-en-28-oic acid (Asiatic acid)	Terpenoids	Triterpene
Wbmn009553	569.34	487.34	570.356	C34H50O7	[M-H]-	2,3-Diacetoxy-18-hydroxyoleana-5,12-dien-28-oic acid(ISO-2)	Terpenoids	Triterpene
Smpn011792	471.35	471.34	472.355	C30H48O4	[M-H]-	2,3-Dihydroxy-12-ursen-28-oic acid*	Terpenoids	Triterpene
pmn001706	471.35	471.35	472.355	C30H48O4	[M-H]-	2,3-Dihydroxyolean-12-en-28-oic acid (2-Hydroxyoleanolic acid)*	Terpenoids	Triterpene
Qmfp122218	471.35	201.16	470.34	C30H46O4	[M+H]+	2,3-Dihydroxyurs-12,18-dien-28-oic acid (Goreishic Acid I)(ISO3)	Terpenoids	Triterpene
pmn001700	455.35	455.35	456.36	C30H48O3	[M-H]-	24,30-Dihydroxy-12(13)-ene-lupeol	Terpenoids	Triterpene
Ymjm000100	469.33	423.33	468.324	C30H44O4	[M+H]+	24-Hydroxy-3-oxooleana-11,13(18)-dien-28-oic acid	Terpenoids	Triterpene
Lmzn006284	471.35	471.35	472.355	C30H48O4	[M-H]-	2-Hydroxyursolic acid*	Terpenoids	Triterpene
HX1225	221.19	119.09	220.183	C15H24O	[M+H]+	2-methyl-2-vinyl-3-isopropenyl-5-isopropylidene cyclohexanol(ISO1)	Terpenoids	Monoterpenoids
Lacp005577	457.2	133.1	456.199	C22H32O10	[M+H]+	3-(3'-Hydroxybutyl)-2,4,4-trimethylcyclohexa-2,5-dienone malonyl glucoside	Terpenoids	Sesquiterpenoids
Lmzn006169	471.35	471.35	472.355	C30H48O4	[M-H]-	3,19-Dihydroxyurs-12-en-28-oic acid (Pomolic acid)*	Terpenoids	Triterpene
Hmdn006855	455.35	455.35	456.36	C30H48O3	[M-H]-	3,4-Cycloopen-cycloaltin-4(29),25-diene-24(R)-hydroxy-3-carboxylic acid	Terpenoids	Triterpene
Wbmn013660	335.22	253.22	336.23	C20H32O4	[M-H]-	3,9-Dihydroxy-13(14)-labden-16,15-olide	Terpenoids	Ditepenoids
Lmmn009932	469.37	469.37	470.376	C31H50O3	[M-H]-	3-Hydroxy-24-methylene-9,19-cyclolanostan-26-oic acid (Ambolic acid)	Terpenoids	Triterpene
HJN110	455.36	455.36	456.36	C30H48O3	[M-H]-	3-Hydroxylup-20(29)-en-28-oic acid (Betulinic acid)	Terpenoids	Triterpene
Zadp006809	275.2	119.08	274.193	C18H26O2	[M+H]+	3β,12-dihydroxy-13-methyl-podocarpane-8,10,13-tiene	Terpenoids	Ditepenoids
zjzp121616	265.14	135.08	264.136	C15H20O4	[M+H]+	5-Hydroxy-2-Carbonylcadinane-12,7-lactone (iso-2)	Terpenoids	Sesquiterpenoids
Lmqp003432	227.16	121.1	226.157	C13H22O3	[M+H]+	6,9-Dihydroxy-7-megastigmen-3-one	Terpenoids	Sesquiterpenoids
Lmdn001560	345.12	165.06	346.126	C15H22O9	[M-H]-	6-DeoxyCatalpol	Terpenoids	Monoterpenoids
Cmdn003997	609.2	447.12	610.211	C25H38O17	[M-H]-	6'-O-α-D-galactosylbarlerin*	Terpenoids	Monoterpenoids
Cmdn004285	609.2	447.12	610.211	C25H38O17	[M-H]-	6'-O-β-D-glucosylbarlerin*	Terpenoids	Monoterpenoids
Hmmn003964	359.13	197.08	360.142	C16H24O9	[M-H]-	7-Deoxyloganic acid	Terpenoids	Monoterpenoids
Saln000462	521.17	341.11	522.174	C25H30O12	[M-H]-	7-O-coumaroyl-loganic acid	Terpenoids	Monoterpenoids
Qmyp101116	371.21	209.15	370.199	C19H30O7	[M+H]+	9-O-β-D-Glucoside of 3-hydroxy-7,8-didehydro-β-ionol(ISO2)	Terpenoids	Sesquiterpenoids
Lmhn010314	233.15	217.12	234.162	C15H22O2	[M-H]-	Aspergillusene A	Terpenoids	Sesquiterpenoids
Wbmn009160	487.34	487.34	488.35	C30H48O5	[M-H]-	Cannabifolin C	Terpenoids	Triterpene
Hmln006735	235.13	163.11	236.141	C14H20O3	[M-H]-	Canusesnol J	Terpenoids	Sesquiterpenoids
Lhlp120627	195.14	67.05	194.131	C12H18O2	[M+H]+	Carvylacetate	Terpenoids	Monoterpenoids
Jmmn002533	475.18	179.07	476.189	C21H32O12	[M-H]-	coleoside-B	Terpenoids	Monoterpenoids
ML10174588	233.16	233.16	234.162	C15H22O2	[M-H]-	Confertifoline	Terpenoids	Sesquiterpenoids
Zbzn011671	471.35	471.35	472.355	C30H48O4	[M-H]-	Cordianal C	Terpenoids	Triterpene
Zbzn008660	487.34	487.34	488.35	C30H48O5	[M-H]-	Cordianol B	Terpenoids	Triterpene
Lafp007563	219.17	121.1	218.167	C15H22O	[M+H]+	Costal	Terpenoids	Sesquiterpenoids
Lmwp102013	229.12	173.13	228.115	C15H16O2	[M+H]+	Dehydrolindestrenolide	Terpenoids	Sesquiterpenoids
Yajn003986	445.21	59.01	446.215	C21H34O10	[M-H]-	Dihydropenstemide	Terpenoids	Monoterpenoids
Lasp011732	335.26	81.07	334.25	C21H34O3	[M+H]+	Ent-16beta-Methoxy-19-Kauranoic Acid(iso-01)	Terpenoids	Ditepenoids
Lmdp002381	227.09	149.06	226.084	C11H14O5	[M+H]+	Genipin	Terpenoids	Monoterpenoids
mws1565	389.14	209.08	388.137	C17H24O10	[M+H]+	Geniposide	Terpenoids	Monoterpenoids
Lhhp120801	345.16	137.09	344.147	C16H24O8	[M+H]+	illicinolide A	Terpenoids	Sesquiterpenoids
Wbmn002291	221.15	220.15	222.162	C14H22O2	[M-H]-	Kobusone(ISO-2)	Terpenoids	Sesquiterpenoids
Lhfp110801	233.15	105.07	232.146	C15H20O2	[M+H]+	Ligularone	Terpenoids	Sesquiterpenoids
Wbmp010456	277.22	93.07	276.209	C18H28O2	[M+H]+	Macrophypene B	Terpenoids	Ditepenoids
Hmcn001415	387.13	225.07	388.137	C17H24O10	[M-H]-	Majoroside	Terpenoids	Monoterpenoids
Wbmn010746	377.23	295.23	378.241	C22H34O5	[M-H]-	Negundoin A	Terpenoids	Ditepenoids
Zbsn012366	455.35	455.35	456.36	C30H48O3	[M-H]-	Oxyallobetulin	Terpenoids	Triterpene
Zjyp102940	221.15	119.09	220.146	C14H20O2	[M+H]+	Oxyphyllone C(iso-3)	Terpenoids	Sesquiterpenoids
Sajp003727	411.2	249.15	410.194	C21H30O8	[M+H]+	pteroside D	Terpenoids	Sesquiterpenoids
Lmtp005226	221.19	105.07	220.183	C15H24O	[M+H]+	Santalol	Terpenoids	Sesquiterpenoids
zjbp120812	425.22	365.19	424.21	C22H32O8	[M+H]+	Scutebarbolide C	Terpenoids	Ditepenoids
Lmnn102608	537.2	195.06	538.205	C26H34O12	[M-H]-	Sinenoside	Terpenoids	Monoterpenoids
Cmjp002035	427.2	247.13	426.189	C21H30O9	[M+H]+	Sonchuside E	Terpenoids	Sesquiterpenoids
mws1526	359.13	197.08	358.126	C16H22O9	[M+H]+	Sweroside	Terpenoids	Monoterpenoids
Yshs000058	451.26	391.24	450.262	C25H38O7	[M+H]+	Vibsanin U	Terpenoids	Ditepenoids
Ymjm000091	487.34	469.33	488.35	C30H48O5	[M-H]-	Viburnol H	Terpenoids	Triterpene
Wbmn011269	377.23	295.23	378.241	C22H34O5	[M-H]-	Vitexilactone	Terpenoids	Ditepenoids

## Sheet: Sheet2
Table S2. Differentially accumulated metabolites (DAMs) identified in the female flower tissues of HY and ZG (|Log2FC| ≥ 1, VIP > 1).
Index	Compounds	Class I	Class II	ZG_vs_HY_VIP	ZG_vs_HY_P-value	ZG_vs_HY_Log2FC	ZG_vs_HY_Type
Lmdn009099	Coniferyl ferulate	Phenolic acids	Phenolic acids	1.03973	0.0310209	1.20062	up
pmn001700	24,30-Dihydroxy-12(13)-ene-lupeol	Terpenoids	Triterpene	1.18504	0.0138527	1.75614	up
Zajn002491	catechin-4-β-D-galactopyranoside*	Flavonoids	Flavanols	1.21771	3.86732e-05	1.166	up
mws0917	3,7-Di-O-methylquercetin	Flavonoids	Flavonols	1.14654	0.00201568	1.77123	up
mws0918	Prunetin (5,4'-Dihydroxy-7-methoxyisoflavone)	Flavonoids	Isoflavones	1.2123	0.00317813	5.19836	up
MWS201442	Phe-Thr	Amino acids and derivatives	Amino acids and derivatives	1.21954	1.00622e-05	1.1198	up
Zmgn001448	2-Propylmalic Acid	Organic acids	Organic acids	1.19761	0.0280418	1.42716	up
Lmjp002906	Rhamnetin-3-O-Glucoside	Flavonoids	Flavonols	1.16948	0.00127444	1.4002	up
pmn001691	9,12,13-Trihydroxy-10,15-octadecadienoic acid	Lipids	Free fatty acids	1.22278	0.000125617	1.31848	up
Lmyn005006	Eriodictyol-7-O-(6''-O-p-coumaroyl)glucoside	Flavonoids	Flavanones	1.22312	4.10716e-06	4.14839	up
mws0224	DL-Methionine	Amino acids and derivatives	Amino acids and derivatives	1.21649	0.00191584	-1.11966	down
mws0924	2-Methylglutaric acid	Organic acids	Organic acids	1.21036	0.00051453	-1.20693	down
pme3514	Morin	Flavonoids	Flavonols	1.19545	0.000798529	1.09525	up
pmp000379	6,8-Diprenylgenistein; 5,7,4'-Trihydroxy-6,8-Diprenylisoflavone	Flavonoids	Isoflavones	1.20312	0.00708991	3.59317	up
pmp001220	Bavacumestan A	Lignans and Coumarins	Coumarins	1.17086	0.00267788	3.27586	up
Zmbp008419	6-prenylnaringenin	Flavonoids	Flavanones	1.16037	0.0166763	2.49638	up
MWS201479	Tyr-Gly	Amino acids and derivatives	Amino acids and derivatives	1.22058	0.00121495	1.2255	up
Hmln003529	Benzyl β-primeveroside	Phenolic acids	Phenolic acids	1.22025	5.0221e-06	1.27542	up
Smpn011792	2,3-Dihydroxy-12-ursen-28-oic acid*	Terpenoids	Triterpene	1.20581	0.00604185	2.77403	up
pme1654	Jasmonic acid	Organic acids	Organic acids	1.21821	0.00013417	1.46498	up
pmp001225	Wighteone; Erythrinin B	Flavonoids	Isoflavones	1.01441	0.0331426	1.1549	up
pme0230	Adenosine	Nucleotides and derivatives	Nucleotides and derivatives	1.21916	0.00111724	-1.21121	down
Zmmp001429	Glycyl-L-leucine	Amino acids and derivatives	Amino acids and derivatives	1.22147	0.000233088	1.29069	up
Lszp210010	Tatarine	Alkaloids	Alkaloids	1.22346	4.8933e-05	-3.72805	down
Lmmn000806	Dimethylmalonic acid*	Organic acids	Organic acids	1.2045	0.000293932	-1.42003	down
MW0107559	Isoleucylaspartic acid	Amino acids and derivatives	Amino acids and derivatives	1.07027	0.0121082	1.5816	up
Cmsp007228	7-O-Methyleriodictyol	Flavonoids	Flavanols	1.10153	0.00428478	1.92263	up
Lmzn006284	2-Hydroxyursolic acid*	Terpenoids	Triterpene	1.20724	0.0106985	2.70016	up
Hmcn001884	6-Hydroxyluteolin 5-glucoside	Flavonoids	Flavones	1.21205	0.00629828	1.35559	up
MWS1771	L-Tyrosine methyl ester	Amino acids and derivatives	Amino acids and derivatives	1.21753	2.48951e-05	1.04507	up
Zbqp008438	5,7,3',4'-tetrahydroxy-6,8-diprenylisoflavone	Flavonoids	Isoflavones	1.13982	0.00701839	1.98705	up
mws1336	4-Aminobenzoic acid	Phenolic acids	Phenolic acids	1.20541	0.000734801	-2.23872	down
Li512111	Isorhamnetin-3-O-(6''-acetylglucoside)	Flavonoids	Flavonols	1.16571	0.00650654	1.50561	up
Wbmn009160	Cannabifolin C	Terpenoids	Triterpene	1.20329	0.0455116	3.28627	up
MW0109620	Ser-Leu	Amino acids and derivatives	Amino acids and derivatives	1.21233	6.38279e-05	2.8011	up
Sajp003727	pteroside D	Terpenoids	Sesquiterpenoids	1.16884	0.0352983	-1.72138	down
MWS201478	Phe-Ser	Amino acids and derivatives	Amino acids and derivatives	1.22074	0.00111268	1.23808	up
Lmtn004049	Abscisic acid	Organic acids	Organic acids	1.22119	7.45527e-06	-1.20847	down
MWS201458	Phe-Ile	Amino acids and derivatives	Amino acids and derivatives	1.21677	0.000250301	1.04084	up
MW0156492	S-Adenosylhomocysteine-d4	Nucleotides and derivatives	Nucleotides and derivatives	1.21951	0.000981381	2.9116	up
mws1668	Angelicin	Lignans and Coumarins	Coumarins	1.21818	9.95111e-05	5.16686	up
pmp001110	Apigenin-6-C-xyloside-8-C-arabinoside	Flavonoids	Flavones	1.08644	0.0164068	1.11871	up
MW0109096	Phe-Asp	Amino acids and derivatives	Amino acids and derivatives	1.19469	0.000347228	1.66589	up
pmp000413	Genistein-8-C-glucoside	Flavonoids	Isoflavones	1.19283	0.00102268	1.59135	up
pmb0532	Inosine 5'-monophosphate	Nucleotides and derivatives	Nucleotides and derivatives	1.21828	0.000843661	1.40863	up
pmb2591	N-Acetyl-L-Tryptophan	Amino acids and derivatives	Amino acids and derivatives	1.22266	0.000351944	-2.39312	down
Lmdp004892	Kaempferol-3-O-(6''-malonyl)galactoside*	Flavonoids	Flavonols	1.21665	0.0026056	-1.38025	down
Hmhn004708	Cnidioside A	Lignans and Coumarins	Coumarins	1.21755	0.00517561	2.49697	up
pmp000585	Apigenin-7-O-(6''-malonyl)glucoside	Flavonoids	Flavones	1.18997	0.0220145	-2.18587	down
pmn001384	Isochlorogenic acid C*	Phenolic acids	Phenolic acids	1.07121	0.00618941	2.64324	up
Lacp006013	MelimesSanol A	Lignans and Coumarins	Coumarins	1.01731	0.0265931	1.57357	up
MWSmce324	Psoralen	Lignans and Coumarins	Coumarins	1.21868	9.00642e-07	5.18042	up
pmb3074	5-O-p-Coumaroylquinic acid*	Phenolic acids	Phenolic acids	1.19818	0.034807	2.03358	up
pme2024	Serotonin	Alkaloids	Plumerane	1.18274	0.0172222	-1.22504	down
HX1225	2-methyl-2-vinyl-3-isopropenyl-5-isopropylidene cyclohexanol(ISO1)	Terpenoids	Monoterpenoids	1.22023	1.05688e-05	1.98049	up
mws0051	Acacetin	Flavonoids	Flavones	1.21551	0.00734442	4.94698	up
MWSHY0181	Apigenin-8-C-Glucoside (Vitexin)	Flavonoids	Flavones	1.11817	0.0273476	1.76547	up
mws0856	Quercetin-4'-O-glucoside (Spiraeoside)*	Flavonoids	Flavonols	1.2101	0.00655971	1.29904	up
pmp000194	6''-O-Malonylgenistin	Flavonoids	Isoflavones	1.20802	0.0140377	-2.61624	down
Zbdp010280	Derrisisoflavone G	Flavonoids	Isoflavones	1.20169	0.00479024	4.24371	up
Zbqp009080	3',5'-diprenylgenistein	Flavonoids	Isoflavones	1.19789	0.00361921	3.32776	up
Lmzn006169	3,19-Dihydroxyurs-12-en-28-oic acid (Pomolic acid)*	Terpenoids	Triterpene	1.20921	0.00411944	2.7229	up
Wayn000884	Citric acid glucoside	Organic acids	Organic acids	1.18283	0.00241993	1.33969	up
pme1598	Hesperetin-5-O-glucoside	Flavonoids	Flavanones	1.21879	0.00359142	1.39859	up
Lmgp003989	Dicaffeoylshikimic acid	Phenolic acids	Phenolic acids	1.17623	0.0304077	1.49535	up
pme0122	N6-Acetyl-L-lysine	Amino acids and derivatives	Amino acids and derivatives	1.2143	7.82643e-05	1.15179	up
mws0346	3-(3-Hydroxyphenyl)-propionic acid	Phenolic acids	Phenolic acids	1.21812	0.00481248	2.11095	up
pmb0037	Hordenine	Alkaloids	Phenolamine	1.22289	6.64467e-06	-5.3807	down
MW0109140	Phe-Tyr-Asp	Amino acids and derivatives	Amino acids and derivatives	1.21555	0.00100897	-10.9057	down
Hmdn001667	Ellagic acid-4-O-glucoside	Tannins	Tannin	1.12614	0.00944013	1.57525	up
pmp000812	Leachianone G	Flavonoids	Flavanones	1.12314	0.00675591	2.09699	up
pmn001426	2,3,19-trihydroxyurs-12-en-28-oic acid (Euscaphic acid)	Terpenoids	Triterpene	1.21747	0.00466199	4.01845	up
Ymjm000091	Viburnol H	Terpenoids	Triterpene	1.21747	0.00466199	4.01845	up
pmp000811	Morachalcone C	Flavonoids	Chalcones	1.08132	0.0369203	1.95566	up
MW0157919	Threonyl-valine	Amino acids and derivatives	Amino acids and derivatives	1.2101	0.000116093	2.80373	up
Lssp210420	Erythrinin B(ISO2)	Lignans and Coumarins	Coumarins	1.16192	0.0376566	2.46278	up
Cmjn004337	Benzyl-(2''-O-xylosyl)glucoside	Phenolic acids	Phenolic acids	1.21721	0.00313307	1.34281	up
Zmbp102502	Baihuaqianhuoside	Others	Others	1.2238	0.00152401	-15.0035	down
MWSHY0016	Luteolin-6-C-glucoside (Isoorientin)*	Flavonoids	Flavones	1.0876	0.0102733	1.40721	up
pmb3101	2-Isopropylmalic Acid	Organic acids	Organic acids	1.21193	0.0117252	1.37565	up
Zbzn008660	Cordianol B	Terpenoids	Triterpene	1.17534	0.0395209	3.78429	up
HJAP154	Galloylisorhamnetin*	Flavonoids	Flavonols	1.21248	0.00466196	2.10489	up
pme1002	L-Tyramine	Alkaloids	Alkaloids	1.2085	0.0299236	-3.40884	down
Hmgp002804	N1,N10-Dihydrocaffeoylspermidine	Alkaloids	Phenolamine	1.22106	4.97743e-05	-1.39419	down
pmp000825	Kuwanon D	Flavonoids	Other Flavonoids	1.01538	0.032429	1.14224	up
Lmbn001288	2-Hydroxy-2-methyl-3-oxobutanoic acid	Organic acids	Organic acids	1.21858	1.15013e-05	-1.40535	down
pmb3000	Chrysoeriol-7-O-(6''-acetyl)glucoside	Flavonoids	Flavones	1.15488	0.0387869	1.24114	up
mws0001	L-Asparagine	Amino acids and derivatives	Amino acids and derivatives	1.20534	0.000160942	-1.13174	down
Zmsp001773	(2r,3s,4r,5s)-2-(6-aminopurin-9-yl)-5-(hydroxymethyl)oxolane-3,4-diol	Nucleotides and derivatives	Nucleotides and derivatives	1.21867	0.00312796	-1.2666	down
Lmlp003161	N-Feruloylputrescine	Alkaloids	Phenolamine	1.22325	0.00076192	2.35421	up
Jmwn002494	(2E)-3-[4-(β-D-glucopyranoside)-phenylacrylic]-acid	Phenolic acids	Phenolic acids	1.21779	0.00711174	-2.3255	down
MW0153108	Lys-Phe-Tyr	Amino acids and derivatives	Amino acids and derivatives	1.07674	0.00263157	3.13654	up
pmp001251	LysoPC 18:2(2n isomer)	Lipids	LPC	1.21676	0.00608808	1.51467	up
pmb0818	Methoxyindoleacetic acid	Alkaloids	Plumerane	1.21865	0.000584682	-1.42143	down
pmn001382	Isochlorogenic acid A*	Phenolic acids	Phenolic acids	1.14364	0.00656386	3.22382	up
Waln006120	Octyl 6-O-Alpha-L-Arabinopyranosyl-Beta-D-Glucopyranoside	Others	Others	1.21356	0.00125463	8.31241	up
pmb2947	Catechin-catechin-catechin	Flavonoids	Flavanols	1.20524	0.000191022	1.02984	up
Lhkp101527	Nodakenin	Lignans and Coumarins	Coumarins	1.13407	0.0179454	-1.07164	down
Zmbp004146	Praeroside IV	Lignans and Coumarins	Coumarins	1.13407	0.0179454	-1.07164	down
Zmdp001857	γ-Glutamyltyrosine	Amino acids and derivatives	Amino acids and derivatives	1.20043	0.00619262	-1.01252	down
Lmbn001930	2-Hydroxybenzaldehyde (Salicylaldehyde)	Phenolic acids	Phenolic acids	1.19575	0.00484609	-1.00239	down
Smsp002643	Pelargonidin-3-O-rutinoside	Flavonoids	Anthocyanidins	1.21679	0.000759287	1.89271	up
pme1777	Cyanidin-3,5-O-diglucoside (Cyanin)	Flavonoids	Anthocyanidins	1.22207	0.00015432	1.46589	up
Lmmp003817	Kaempferol-3-O-(6''-malonyl)glucoside*	Flavonoids	Flavonols	1.21933	1.12838e-05	-1.15088	down
mws0609	Guanosine 3',5'-cyclic monophosphate	Nucleotides and derivatives	Nucleotides and derivatives	1.21988	0.000530416	-1.53098	down
Zmcp102504	Marmesinin	Others	Others	1.17517	0.00516869	-1.4259	down
mws0282	L-Tryptophan	Amino acids and derivatives	Amino acids and derivatives	1.21392	0.000484706	-1.36091	down
MWSmce248	3-Hydroxycinnamic Acid*	Phenolic acids	Phenolic acids	1.20764	0.000133797	-2.73507	down
Lmmn001643	2-Hydroxycinnamic acid*	Phenolic acids	Phenolic acids	1.20764	0.000133797	-2.73507	down
HX1363	isoscopoletin	Lignans and Coumarins	Coumarins	1.21785	0.00253877	-2.17111	down
Lmhp008833	LysoPC 16:1(2n isomer)	Lipids	LPC	1.16864	0.0018621	1.11416	up
Lmnp102580	Apigenin-6-C-(2''-xylosyl)glucoside	Flavonoids	Flavones	1.18487	0.000352772	1.93165	up
Lmjp003655	6-C-MethylKaempferol-3-glucoside	Flavonoids	Flavones	1.21607	7.61392e-05	1.88433	up
Lmyn003028	Benzyl-β-gentiobioside*	Phenolic acids	Phenolic acids	1.19226	0.0247371	1.48025	up
Lmlp002765	Stilbostemin B	Phenolic acids	Phenolic acids	1.19438	0.000452555	-1.13466	down
zjzp121616	5-Hydroxy-2-Carbonylcadinane-12,7-lactone (iso-2)	Terpenoids	Sesquiterpenoids	1.20013	0.00675335	-1.16981	down
Hmgp002036	Nepetin-7-O-glucoside(Nepitrin)	Flavonoids	Flavones	1.15398	0.00377379	1.34923	up
pmn001646	Procyanidin C1	Tannins	Proanthocyanidins	1.20607	0.000721229	1.22306	up
pmp000809	Sanggenon H	Flavonoids	Other Flavonoids	1.05374	0.0163928	1.6599	up
pmb2586	Gallocatechin-(4α→8)-catechin	Flavonoids	Flavanols	1.20509	0.00235412	1.42255	up
Lsjp211206	β-ionone(ISO1)	Others	Others	1.21272	6.79155e-05	-1.91247	down
Wbmn009553	2,3-Diacetoxy-18-hydroxyoleana-5,12-dien-28-oic acid(ISO-2)	Terpenoids	Triterpene	1.21877	0.00171644	3.99106	up
mws0884	Cyclic 3',5'-Adenylic acid	Nucleotides and derivatives	Nucleotides and derivatives	1.2192	0.000205787	-1.71552	down
pmp000416	3'-Methoxydaidzein	Flavonoids	Isoflavones	1.21457	0.0092578	5.23464	up
MW0108838	N-Methylisoleucine	Amino acids and derivatives	Amino acids and derivatives	1.21386	0.00112518	-1.04395	down
mws5042	L-Glycyl-L-phenylalanine*	Amino acids and derivatives	Amino acids and derivatives	1.22249	0.00105438	1.08923	up
Hmgp009564	Hedysarimcoumestan B	Others	Lactones	1.00556	0.0313186	1.48352	up
pme0088	Luteolin (5,7,3',4'-Tetrahydroxyflavone)	Flavonoids	Flavones	1.05522	0.0375287	1.30263	up
pmb0645	Hesperetin-6-C-glucoside-7-O-glucoside	Flavonoids	Flavonols	1.20867	0.00106851	1.07128	up
mws1505	Phenethyl caffeate	Phenolic acids	Phenolic acids	1.21514	0.0108693	2.48689	up
Lhqp101813	Ammijin(iso-01)	Lignans and Coumarins	Coumarins	1.20071	0.000569685	-1.27913	down
pmn001706	2,3-Dihydroxyolean-12-en-28-oic acid (2-Hydroxyoleanolic acid)*	Terpenoids	Triterpene	1.20615	0.012887	2.72144	up
Lmwp003442	Amoenin	Flavonoids	Flavonols	1.11288	0.0453551	2.14009	up
Wbmn003411	9-hydroxysesamin(ISO-2)	Lignans and Coumarins	Lignans	1.19694	0.0239186	1.45376	up
Samp011064	robipseudin A	Flavonoids	Isoflavones	1.16798	0.0233506	2.57104	up
Zbzn011671	Cordianal C	Terpenoids	Triterpene	1.20575	0.00385409	2.75545	up
pmb3142	Salicylic acid-2-O-glucoside	Phenolic acids	Phenolic acids	1.20777	0.000719099	1.22371	up
Zmmp003443	Bestim	Amino acids and derivatives	Amino acids and derivatives	1.22078	0.00011415	-1.13122	down
Lmtp005226	Santalol	Terpenoids	Sesquiterpenoids	1.19969	5.44027e-05	2.14821	up
Zjyp102940	Oxyphyllone C(iso-3)	Terpenoids	Sesquiterpenoids	1.21997	0.000253206	1.99219	up
pmp000638	8-Prenylkaempferol	Flavonoids	Flavonols	1.05251	0.0142258	1.85279	up
Jmgn004021	6-C-Glucosyl-2-Hydroxynaringenin	Flavonoids	Flavanones	1.21254	0.000469161	1.18192	up
MWS0611	D-Alanyl-D-Alanine	Amino acids and derivatives	Amino acids and derivatives	1.17387	0.00272689	1.24158	up
Qmjp080401	(-)-Dihydropy rocurzerenone	Terpenoids	Sesquiterpenoids	1.22138	0.000344651	-8.72275	down
pmn001694	9,10,13-Trihydroxy-11-Octadecenoic Acid	Lipids	Free fatty acids	1.21839	0.00220969	1.91876	up
Zmzp010454	Honyucitrin	Flavonoids	Flavones	1.20037	0.00689149	3.30012	up
MW0150399	Gly-Leu-Asn	Amino acids and derivatives	Amino acids and derivatives	1.21225	6.57461e-05	1.10913	up
HJAP064	Isorhamnetin-3-O-(6''-malonyl)glucoside	Flavonoids	Flavonols	1.1559	0.0019862	1.62337	up
Labp008846	Crotalarin	Flavonoids	Isoflavones	1.1058	0.0105075	1.82126	up
Zmgp011058	broussoflavonol F	Flavonoids	Flavones	1.19235	0.0144229	2.71879	up
Zmbp002538	1-Methoxy-indole-3-acetamide	Alkaloids	Plumerane	1.22354	5.27828e-05	-1.52374	down
Qmyp101401	11,12-O-Isopropyfidenesolajiangxin F(ISO2)	Terpenoids	Sesquiterpenoids	1.21221	0.000189195	1.22683	up
Lmmp002914	Bis(Dihydrocaffeoyl)spermidine	Alkaloids	Phenolamine	1.22261	9.89914e-05	-1.4678	down
Lmtn000940	1-O-(3,4-Dihydroxy-5-methoxy-benzoyl)-glucoside	Phenolic acids	Phenolic acids	1.19398	0.000663686	1.23411	up
mws2108	Cryptochlorogenic acid (4-O-Caffeoylquinic acid)*	Phenolic acids	Phenolic acids	1.17569	0.0233018	1.23124	up
MW0158646	Tyr-Tyr-Asn	Amino acids and derivatives	Amino acids and derivatives	1.2131	0.00187264	-1.09479	down
Zazp002547	cyclo-(Gly-Phe)	Amino acids and derivatives	Amino acids and derivatives	1.22187	0.0012101	-1.44025	down
MWSmce160	Demethylsuberosin	Lignans and Coumarins	Coumarins	1.21897	0.0010837	3.27499	up
pmb0998	Guanosine 5'-monophosphate	Nucleotides and derivatives	Nucleotides and derivatives	1.21647	0.00496563	2.16431	up
mws0126	LysoPC 18:0	Lipids	LPC	1.22232	0.00014762	1.22848	up
mws0145	O-Anisic acid (2-Methoxybenzoic acid)	Phenolic acids	Phenolic acids	1.22112	0.00159	-2.12159	down
Zmjp000966	Vidarabine	Nucleotides and derivatives	Nucleotides and derivatives	1.22191	0.000832657	-1.25112	down
mws1329	Quercetin-7-O-glucoside*	Flavonoids	Flavonols	1.20325	0.000440428	1.34732	up
mws0932	15-Hydroperoxyicosatetraenoic acid	Lipids	Free fatty acids	1.19327	0.00590633	2.26366	up
pme1210	L-Methionine	Amino acids and derivatives	Amino acids and derivatives	1.22259	0.000277551	-1.10448	down
pme1419	L-Methionine methyl ester	Amino acids and derivatives	Amino acids and derivatives	1.22134	3.92274e-05	1.24565	up
Lmhp001670	L-Valyl-L-Leucine	Amino acids and derivatives	Amino acids and derivatives	1.21769	0.00139163	1.12005	up
Lamp008287	(6aR,11aR)-3-Hydroxy-9,10-dimethoxypterocarpan	Flavonoids	Other Flavonoids	1.14169	0.00295854	2.02471	up
pmf0027	Cyanidin-3-O-galactoside*	Flavonoids	Anthocyanidins	1.21365	0.000210483	1.96464	up
pmb0550	Cyanidin-3-O-glucoside (Kuromanin)*	Flavonoids	Anthocyanidins	1.21365	0.000210483	1.96464	up
pmb0557	Cyanidin-3-O-(3'',6''-O-dimalonyl)glucoside	Flavonoids	Anthocyanidins	1.19948	0.010522	-4.9086	down
Lmtp002818	Kaempferol-3-(2'',6''-di-O-rhamnosyl)-glucoside	Flavonoids	Flavonols	1.20043	0.00265277	1.22112	up
Wafn002874	4-O-(4'-O-alpha-D-Glucopyranosyl)caffeoylquinic acid	Phenolic acids	Phenolic acids	1.21869	0.00687995	2.19675	up
Lhfp110801	Ligularone	Terpenoids	Sesquiterpenoids	1.22012	0.000121988	-8.06158	down
Hahn002372	apocynin	Others	Others	1.21822	0.00180118	2.40095	up
Labp008738	Cyclolicoisoflavones A3	Flavonoids	Isoflavones	1.09159	0.019622	1.78031	up
Lmmp001410	Dihydrocaffeoylputrescine	Alkaloids	Phenolamine	1.22213	1.6352e-07	-2.68778	down
MW0150826	His-Ala-Ser-Leu-Asp	Amino acids and derivatives	Amino acids and derivatives	1.22157	3.52572e-05	1.12868	up
Zmdp002216	L-γ-Glutamyl-L-leucine	Amino acids and derivatives	Amino acids and derivatives	1.21044	7.40978e-05	1.39789	up
pme2836	5-Hydroxytryptophol	Alkaloids	Plumerane	1.20185	0.00109147	-1.63837	down
GQ512004	N1-Dihydrocaffeoyl-N10-coumaroylspermidine	Alkaloids	Phenolamine	1.17007	0.0430024	-1.11938	down
Li512115	Isochlorogenic acid B*	Phenolic acids	Phenolic acids	1.12935	0.00532862	3.26185	up
mws1299	Luteolin-8-C-glucoside (Orientin)*	Flavonoids	Flavones	1.17345	0.0138352	1.9416	up
pmp000808	Moracin T	Phenolic acids	Phenolic acids	1.17509	0.0193319	2.96737	up
MWS20181	4'-Hydroxy-3'-methoxyacetophenone (Acetovanillone)	Phenolic acids	Phenolic acids	1.17573	0.007329	1.8963	up
Hmqn003054	9,10,11-Trihydroxy-12-octadecenoic acid	Lipids	Free fatty acids	1.21733	0.00497916	1.43748	up
Lmbp000728	(S)-2-Phenyloxirane	Phenolic acids	Phenolic acids	1.22317	0.000187256	-4.7405	down
pmb3012	Chrysoeriol-7-O-glucoside	Flavonoids	Flavones	1.19097	0.0012007	2.21051	up
MWSHY0179	Formononetin-7-O-glucoside (Ononin)	Flavonoids	Isoflavones	1.2171	0.000328834	2.59914	up
MWSHY0196	Genkwanin (Apigenin 7-methyl ether)	Flavonoids	Flavones	1.20602	0.0153254	4.535	up
Hmbn002645	3,4-Dihydroxyacetophenone	Phenolic acids	Phenolic acids	1.15926	0.0367624	-1.08638	down
Wafn002319	4-O-(3'-O-alpha-D-Glucopyranosyl)caffeoylquinic acid	Phenolic acids	Phenolic acids	1.20682	0.0249537	2.16607	up
MWSprf138	Indole-3-acetic acid (IAA)	Alkaloids	Plumerane	1.16704	0.0418684	-1.23294	down
mws2120	Brevifolin carboxylic acid	Phenolic acids	Phenolic acids	1.21475	0.00547807	1.01887	up
MWSmce025	Fraxetin-8-O-glucoside (Fraxin)	Lignans and Coumarins	Coumarins	1.21121	9.03875e-05	1.31231	up
MW0144721	Ala-Pro-Trp	Amino acids and derivatives	Amino acids and derivatives	1.17536	0.00673249	1.04309	up
MW0110288	Tyrosylleucine	Amino acids and derivatives	Amino acids and derivatives	1.22265	2.55405e-05	1.98957	up
MWS201465	Glu-Phe	Amino acids and derivatives	Amino acids and derivatives	1.22217	0.00056332	1.08207	up
pmp001127	Chrysoeriol; 5,7,4'-Trihydroxy-3'-Methoxyflavone*	Flavonoids	Flavones	1.15725	0.00117575	1.85654	up
Hmln006735	Canusesnol J	Terpenoids	Sesquiterpenoids	1.19198	0.0257906	1.57862	up
pmb2999	Chrysoeriol-5-O-glucoside	Flavonoids	Flavones	1.1992	8.19947e-05	2.25674	up
HJN110	3-Hydroxylup-20(29)-en-28-oic acid (Betulinic acid)	Terpenoids	Triterpene	1.18991	0.0349896	2.07566	up
Lmsn002247	1-O-Salicyloyl-β-D-glucose	Phenolic acids	Phenolic acids	1.22339	4.47832e-05	1.29109	up
Hmmp001310	3-Indoleacrylic acid	Alkaloids	Plumerane	1.21608	0.00483157	-1.42593	down
Lmhp010190	LysoPC 18:1(2n isomer)	Lipids	LPC	1.22102	4.6286e-06	1.03902	up
pme1611	Isohemiphloin	Flavonoids	Flavanones	1.17587	0.00317421	1.78982	up
pmb3068	1-O-p-Coumaroylquinic acid	Phenolic acids	Phenolic acids	1.18749	0.0327251	1.69175	up
mws0715	Phenylacetyl-L-glutamine	Amino acids and derivatives	Amino acids and derivatives	1.21234	0.0162506	5.27547	up
MW0149861	Gln-Val-Ile-Asp	Amino acids and derivatives	Amino acids and derivatives	1.21959	1.40177e-06	-2.39592	down
Zmgp003681	Broussonetine M	Alkaloids	Pyrrole alkaloids	1.17157	0.00303045	-1.75408	down
Lmqp003432	6,9-Dihydroxy-7-megastigmen-3-one	Terpenoids	Sesquiterpenoids	1.19872	0.000659448	-1.26956	down
MW0110378	Val-Val	Amino acids and derivatives	Amino acids and derivatives	1.2208	3.49813e-06	1.61965	up
Jmwn006041	(7S,8R)-dehydrodiconiferylalcohol-9'-O-β-D-glucopyranoside	Phenolic acids	Phenolic acids	1.2197	0.00292493	2.92016	up
Lmtn002324	Benzyl-(2''-O-glucosyl)glucoside*	Phenolic acids	Phenolic acids	1.20851	0.0127682	1.46439	up
MW0146222	Asp-Phe-Leu	Amino acids and derivatives	Amino acids and derivatives	1.15639	0.00192682	1.19958	up
MWS4296	Glycylphenylalanine*	Amino acids and derivatives	Amino acids and derivatives	1.21286	0.0005425	1.05026	up
pmb0541	Cyanidin-3-O-(6''-O-malonyl)glucoside-5-O-glucoside	Flavonoids	Anthocyanidins	1.19745	0.00304304	1.00142	up
Lmzn001582	5'-Glucosyloxyjasmanic acid	Phenolic acids	Phenolic acids	1.22172	1.92686e-06	-2.27663	down
pme2268	Trigonelline	Alkaloids	Pyridine alkaloids	1.21679	0.000168325	-1.12717	down
Hmln002199	Quercetin-3-O-(6''-O-acetyl)galactoside	Flavonoids	Flavonols	1.21768	1.56962e-05	1.31018	up
Hmgp102564	Coumaroyl amide derivative	Alkaloids	Phenolamine	1.21781	0.00135513	2.23905	up
MW0168990	CYCLOPIAZONIC ACID	Organic acids	Organic acids	1.16947	0.044749	1.0289	up
Hmln001836	Kaempferol-3-O-(6''-Acetyl)glucosyl-(1→3)-Galactoside	Flavonoids	Flavonols	1.20003	0.00941525	1.8066	up
MWSHY0098	Epigallocatechin	Flavonoids	Flavanols	1.21289	0.0102488	1.54934	up
HX1341	7-hydroxy-2H-1-benzopyran-2-one	Lignans and Coumarins	Coumarins	1.21579	0.0060823	1.13039	up
pme3034	Ethylmalonic acid*	Organic acids	Organic acids	1.21211	0.000283821	-1.41122	down
Wbmp003302	Frambinone	Others	Ketone compounds	1.20172	0.0178737	1.45184	up
pme0368	Apigenin-7-O-rutinoside (Isorhoifolin)	Flavonoids	Flavones	1.10947	0.021807	1.07302	up
Lbhp011919	Esculin 6'-Malonate	Lignans and Coumarins	Coumarins	1.21452	0.00240564	1.33969	up
mws0256	L-Valine	Amino acids and derivatives	Amino acids and derivatives	1.21991	0.000840638	-1.02213	down
zjzp122830	Cudraflavanone A	Flavonoids	Flavones	1.20003	0.0170436	3.56165	up
Wayp001104	N-(1-Deoxy-1-fructosyl)Tyrosine	Nucleotides and derivatives	Nucleotides and derivatives	1.21664	6.4392e-05	1.42894	up
Lmhn002321	Vnilloylcaffeoyltartaric acid	Phenolic acids	Phenolic acids	1.16434	0.021709	1.93015	up
Zmsp004363	Quercetin-3-O-(6''-O-acetyl)glucoside	Flavonoids	Flavonols	1.18293	0.00334102	-1.63758	down
pmb0542	Cyanidin-3-O-(6''-O-malonyl)glucoside	Flavonoids	Anthocyanidins	1.21535	0.00171189	1.09876	up
pmp000365	Uralenol	Flavonoids	Flavonols	1.19567	0.0142657	3.2925	up
pma0110	4-O-Sinapoylquinic acid	Phenolic acids	Phenolic acids	1.19317	0.00789927	1.11577	up
MWSmce501	Protocatechuic Acid Methyl Ester	Phenolic acids	Phenolic acids	1.19679	0.00074771	1.23501	up
pme3193	N-Acetyl-L-glycine	Amino acids and derivatives	Amino acids and derivatives	1.21789	0.00292008	1.15928	up
pmb0981	Adenosine 5'-monophosphate	Nucleotides and derivatives	Nucleotides and derivatives	1.21793	0.00142225	1.43733	up
Lmdp002381	Genipin	Terpenoids	Monoterpenoids	1.1981	0.000311356	-2.12966	down
mws0847	1-Methyladenine	Nucleotides and derivatives	Nucleotides and derivatives	1.1971	0.0195126	-1.09196	down
Lmyn002540	Dioxindole-3-acetyl-3-O-glucoside	Alkaloids	Plumerane	1.21985	0.000912912	4.62425	up
pmp001204	Apigenin-7,4'-dimethyl ether	Flavonoids	Flavones	1.20987	0.0379179	4.47641	up
Lhqp101815	Bakuchicin	Lignans and Coumarins	Coumarins	1.22269	0.00400566	6.58564	up
pme1793	Pelargonidin-3,5-O-diglucoside	Flavonoids	Anthocyanidins	1.21788	0.000268423	1.84355	up
pmb0374	2-Aminopurine	Nucleotides and derivatives	Nucleotides and derivatives	1.2086	0.0132981	-1.1678	down
pmb0069	Benzamide	Phenolic acids	Phenolic acids	1.21808	2.4178e-05	-1.11442	down
Zadp006809	3β,12-dihydroxy-13-methyl-podocarpane-8,10,13-tiene	Terpenoids	Ditepenoids	1.13835	0.00331443	1.54665	up
pmb0962	L-Lysine-Butanoic Acid	Amino acids and derivatives	Amino acids and derivatives	1.13724	0.00248349	-1.76835	down
mws1584	1,3-O-Dicaffeoylquinic Acid (Cynarin)	Phenolic acids	Phenolic acids	1.21687	0.000173089	1.94185	up
pmp000869	Kuwanon G	Flavonoids	Other Flavonoids	1.2058	0.00185534	2.32395	up
pmb0758	Anisic acid-O-feruloyl glucoside	Phenolic acids	Phenolic acids	1.1817	0.000630237	1.68877	up
Lmcp004436	Cyanidin-3-O-(6''-O-caffeoyl)glucoside	Flavonoids	Anthocyanidins	1.03179	0.048961	1.04297	up
mws0178	Chlorogenic acid (3-O-Caffeoylquinic acid)*	Phenolic acids	Phenolic acids	1.22031	0.00057599	1.75384	up
Zmgp011621	Broussoflavonol C	Flavonoids	Flavones	1.18088	0.00397391	1.66343	up
Lmhp009590	LysoPC 17:1	Lipids	LPC	1.18905	0.0247175	1.02717	up
pme1665	Isovitexin-7-O-glucoside(Saponarin)	Flavonoids	Flavones	1.2223	0.00093986	3.95446	up
MW0131241	3-(3-hydroxy-4-methoxyphenyl)propanoic acid	Organic acids	Organic acids	1.21586	0.00010045	-1.53645	down
pme2890	L-Homocystine	Amino acids and derivatives	Amino acids and derivatives	1.20808	0.000492603	1.07335	up
pmn001708	2,3,23-Trihydroxyurs-12-en-28-oic acid (Asiatic acid)	Terpenoids	Triterpene	1.20696	0.0097606	4.55229	up
MW0109206	Phe-his	Amino acids and derivatives	Amino acids and derivatives	1.21044	0.000101038	1.04706	up
Lmhp003658	Monohydroxy-trimethoxyflavone-O-(6''-malonyl)glucoside	Flavonoids	Flavones	1.05737	0.0246855	1.12411	up
HX1366	coumarin(ISO1)	Lignans and Coumarins	Coumarins	1.21981	8.1392e-05	-2.13699	down
pmn001476	1,7-Dihydroxyxanthone	Flavonoids	Other Flavonoids	1.20513	0.000992413	2.80596	up
HJN041	Epicatechin glucoside*	Flavonoids	Flavanols	1.21522	0.0104322	-2.2714	down
pmn001421	3-O-p-Coumaroylquinic acid*	Phenolic acids	Phenolic acids	1.21249	0.00747104	2.01527	up
HJN090	Butin-7-O-glucoside*	Flavonoids	Flavanones	1.20959	8.77617e-05	1.28244	up
pme3188	Uridine 5'-monophosphate	Nucleotides and derivatives	Nucleotides and derivatives	1.2109	0.003872	1.08351	up
mws0061	Quercetin-3-O-galactoside (Hyperin)	Flavonoids	Flavonols	1.20404	0.00182891	1.43518	up
Zmhn002301	p-Coumaric acid-4-O-glucoside	Phenolic acids	Phenolic acids	1.20473	0.000422879	-2.68393	down
MWSslk135	7,8-Dihydroxy-4-methylcoumarin	Lignans and Coumarins	Coumarins	1.20595	0.000664724	-1.50995	down
mws1434	Apigenin-6-C-glucoside (Isovitexin)	Flavonoids	Flavones	1.19837	0.00452755	2.2451	up
MW0158490	Tyr-His-Ser-Asp	Amino acids and derivatives	Amino acids and derivatives	1.22148	0.00184353	3.22777	up
Lcdp000597	lanceolune C	Others	Others	1.21022	0.00742531	-1.42236	down
pmb0468	N-Formyl-L-Methionine	Amino acids and derivatives	Amino acids and derivatives	1.22036	0.00174025	-1.42196	down
pme1773	Cyanidin-3-O-rutinoside (Keracyanin)	Flavonoids	Anthocyanidins	1.22355	0.000264624	1.9692	up
Lmhp008440	LysoPE 15:1*	Lipids	LPE	1.19395	0.0180348	-1.0577	down
pmb0554	Pelargonidin-3-O-(6''-O-malonyl)glucoside	Flavonoids	Anthocyanidins	1.05507	0.0484664	1.02906	up
Lmhn002926	p-Coumaroylmalic acid	Phenolic acids	Phenolic acids	1.1983	0.015915	1.25123	up
Lmjn007168	Quercetin-3,3'-dimethyl ether	Flavonoids	Flavonols	1.10048	0.00716704	1.58155	up
Lmtn002997	Mearnsetin-3-O-glucoside	Flavonoids	Flavones	1.05506	0.0138248	1.98223	up
Zmjp004610	5,4'-Dihydroxy-3,6,7,3'-tetramethoxyflavone-4'-O-glucoside	Flavonoids	Flavones	1.19922	0.000723047	2.32429	up
Wayn000504	Malic acid-1-O-diglucoside	Organic acids	Organic acids	1.2088	0.0127402	1.50354	up
Zmjp003291	Vitexin-2''-O-galactoside	Flavonoids	Flavones	1.22099	0.0013266	3.73476	up
MW0107847	Leu-Thr	Amino acids and derivatives	Amino acids and derivatives	1.17697	0.0194359	3.78661	up
Lhqp101805	Skimmin (7-Hydroxycoumarin-7-O-glucoside)	Lignans and Coumarins	Coumarins	1.19753	0.021238	3.38121	up
mws0005	Tryptamine	Alkaloids	Plumerane	1.2214	0.000447041	-1.74994	down
Lmmp000897	Gallocatechin-(4α→8)-gallocatechin	Flavonoids	Flavanols	1.11904	0.0277046	1.2812	up
MWSprf117	5-Hydroxy-DL-tryptophan（5-HTP）	Amino acids and derivatives	Amino acids and derivatives	1.17204	0.00551511	-1.00609	down
Lmsn002288	1-O-Caffeoyl-(6-O-glucosyl)-β-D-glucose	Phenolic acids	Phenolic acids	1.21334	9.84883e-05	1.69604	up
Waln011704	1-(2,3-dihydroxypropoxy)-3-(((2-(dimethylamino)ethoxy)(hydroxy)phosphoryl)oxy)propan-2-yl (Z)-14-Octadecenoic Acid	Lipids	LPE	1.1474	0.00468831	1.35513	up
pmp000823	Sanggenol N	Flavonoids	Other Flavonoids	1.11381	0.00310601	2.22556	up
Lmqp000427	N-Methyl-Trans-4-Hydroxy-L-Proline	Amino acids and derivatives	Amino acids and derivatives	1.21304	0.00433654	-1.02432	down
Hmmn003964	7-Deoxyloganic acid	Terpenoids	Monoterpenoids	1.20999	9.42597e-05	-1.57989	down
pme0434	Procyanidin B2*	Tannins	Proanthocyanidins	1.20601	0.00580803	1.15803	up
Ymjm000100	24-Hydroxy-3-oxooleana-11,13(18)-dien-28-oic acid	Terpenoids	Triterpene	1.12305	0.00718535	2.15552	up
MW0142233	2-Amino-5-oxohexanoic acid	Organic acids	Organic acids	1.22229	2.56905e-06	-1.04464	down
Smcp001137	naphthisoxazol A	Alkaloids	Alkaloids	1.21846	0.000998365	-1.5068	down
MWSHY0190	Diosmetin-7-O-rutinoside (Diosmin)*	Flavonoids	Flavones	1.08267	0.0180776	1.00759	up
Lmtn002233	Androsin	Phenolic acids	Phenolic acids	1.21122	0.00127642	-1.53581	down
Hmlp003185	Luteolin-7-O-(6''-malonyl)glucoside-5-O-rhamnoside	Flavonoids	Flavones	1.15946	0.000258435	2.80871	up
pmb0464	L-Aspartic acid-O-diglucoside	Amino acids and derivatives	Amino acids and derivatives	1.18955	0.013333	1.46677	up
Zmjp003031	Orientin-2''-O-galactoside	Flavonoids	Flavones	1.1146	0.00194009	3.17005	up
Lmhp008718	LysoPC 17:2	Lipids	LPC	1.18465	0.0406947	1.38648	up
Hmgp002327	3-amino-2-naphthoic acid	Alkaloids	Alkaloids	1.22076	0.0026188	-1.38502	down
MWSmce574	3,5-Dimethoxyphenol	Phenolic acids	Phenolic acids	1.15642	0.00913321	-1.32317	down
Lmzp004885	Tricin (5,7,4'-Trihydroxy-3',5'-dimethoxyflavone)	Flavonoids	Flavones	1.04633	0.0234456	1.57416	up
Zmhp003784	Rhodioflavonoside	Flavonoids	Flavonols	1.08911	0.0397201	1.01622	up
mws1519	Eriodictyol-7-O-Rutinoside (Eriocitrin)	Flavonoids	Flavanones	1.20683	0.00947674	2.14172	up
pmp000589	Quercetin-7-O-(6''-malonyl)glucoside	Flavonoids	Flavonols	1.18217	0.00215639	1.93732	up
Lmgp004217	Diosmetin-8-C-(2''-O-rhamnosyl)glucoside	Flavonoids	Flavones	1.11274	0.00455513	1.35459	up
Lhlp120627	Carvylacetate	Terpenoids	Monoterpenoids	1.2013	0.00184069	1.17427	up
Lhhp120825	Multiflotriol glucoside	Others	Others	1.21268	0.00352745	2.07568	up
Zmdn001564	γ-Glutamylphenylalanine	Amino acids and derivatives	Amino acids and derivatives	1.21077	0.000103926	-1.08795	down
Wagp004803	Abscisic acid D-glucopyranosyl ester	Others	Others	1.12772	0.0063196	1.04515	up
Cmjp002035	Sonchuside E	Terpenoids	Sesquiterpenoids	1.12772	0.0063196	1.04515	up
Ymjm000095	13,28-Epoxyolean-11-en-3-one	Terpenoids	Triterpene	1.16062	0.0101616	2.20783	up
MWSHC20170	Phenylmethyl β-L-glucopyranoside	Phenolic acids	Phenolic acids	1.04498	0.026065	1.04955	up
Zbsn012366	Oxyallobetulin	Terpenoids	Triterpene	1.20605	0.0138554	1.70611	up
MW0158392	Tyr-Asn-Gln-Asp	Amino acids and derivatives	Amino acids and derivatives	1.16865	0.0489555	1.90894	up
Lhhp120801	illicinolide A	Terpenoids	Sesquiterpenoids	1.17508	0.0101517	2.07959	up
Wayn002636	N-(1-Deoxy-1-fructosyl)Tryptophan	Nucleotides and derivatives	Nucleotides and derivatives	1.19824	0.00551363	-1.06683	down
Hmhn003067	Phenylpropionic acid-O-β-D-glucopyranoside	Phenolic acids	Phenolic acids	1.21928	0.00893721	-3.04556	down
Hmcp001578	Isorhamnetin-3,7-O-diglucoside	Flavonoids	Flavonols	1.09206	0.00601439	1.52576	up
mws1024	p-Coumaraldehyde	Phenolic acids	Phenolic acids	1.18022	0.0207843	1.6054	up
MWS3046	3-(3-Hydroxyphenyl)-3-hydroxypropanoic acid	Phenolic acids	Phenolic acids	1.18345	0.000744834	-1.1008	down
Lmtp004722	Mearnsetin	Flavonoids	Flavones	1.19697	0.0230408	2.5349	up
pmb3081	Glucarate O-Phosphoric acid	Others	Saccharides	1.18447	0.00452202	-1.39393	down
MWSslk177	Lithospermoside	Alkaloids	Alkaloids	1.20946	0.000251359	-1.08299	down
Zmsp000380	6-O-α-D-galactosyl-1-deoxynojirimycin*	Alkaloids	Piperidine alkaloids	1.18733	0.00126852	1.05551	up
pmp000867	Morachalcone A	Flavonoids	Chalcones	1.15461	0.00084698	1.92886	up
mws2628	N-Methyl-4-aminobutyric acid	Organic acids	Organic acids	1.20553	0.0181954	-1.7167	down
Zmcp102703	saikolignanoside D	Lignans and Coumarins	Lignans	1.13489	0.0398305	1.21194	up
Lmzn001983	D-Threo-guaiacylglycerol-7-O-β-D-glucoside	Phenolic acids	Phenolic acids	1.1433	0.0438052	-1.38018	down
Lmlp002990	Isosaponarin(Isovitexin-4'-O-glucoside)	Flavonoids	Flavones	1.11473	0.0286002	2.97031	up
MW0150182	Glu-Tyr-Ala-Asp	Amino acids and derivatives	Amino acids and derivatives	1.1253	0.0393334	1.18132	up
Lmgp004474	Genistein-7-O-galactoside-rhamnose	Flavonoids	Isoflavones	1.16487	0.0108441	1.44579	up
Waln011009	2-(2,3-dihydroxypropoxy)-3-(((2-(dimethylamino)ethoxy)(hydroxy)phosphoryl)oxy)propyl (11Z,14Z)-octadeca-11,14-dienoate*	Lipids	LPE	1.19296	0.000287092	2.02876	up
Lhmp121005	Symplocosin(iso-01)	Lignans and Coumarins	Lignans	1.13541	0.0464059	1.07539	up
pmn001375	1-Hydroxypinoresinol-1-O-Glucoside	Lignans and Coumarins	Lignans	1.15661	0.0124971	1.42461	up
Lmsp004851	3-Hydroxyphloretin	Flavonoids	Chalcones	1.01346	0.0321401	1.27215	up
Wcsp002246	N-Phenylethylcrinasiadine	Alkaloids	Alkaloids	1.18928	0.0184507	-2.80707	down
pme3227	Vitexin-2''-O-rhamnoside	Flavonoids	Flavones	1.09945	0.0197364	1.55473	up
Lskp211484	19-Hydroxy-3-oxo-24-norolean-12-en-28-oic acid(ISO3)	Terpenoids	Triterpene	1.03595	0.00108512	2.79752	up
Qmfp122218	2,3-Dihydroxyurs-12,18-dien-28-oic acid (Goreishic Acid I)(ISO3)	Terpenoids	Triterpene	1.03595	0.00108512	2.79752	up
MWSprf004	Neochlorogenic acid (5-O-Caffeoylquinic acid)	Phenolic acids	Phenolic acids	1.11521	0.0450052	1.76475	up
HX1364	isoscopoletin-glucoside	Lignans and Coumarins	Coumarins	1.11521	0.0450052	1.76475	up
pmn001370	Pinoresinol-4,4'-O-di-O-glucoside	Lignans and Coumarins	Lignans	1.09623	0.00330346	1.97965	up
Waln010743	1-(2,3-dihydroxypropoxy)-3-(((2-(dimethylamino)ethoxy)(hydroxy)phosphoryl)oxy)propan-2-yl (11Z,14Z)-octadeca-11,14-dienoate*	Lipids	LPE	1.0835	0.0428532	1.5319	up

## Sheet: Sheet3
Table S3. Differentially accumulated flavonoids identified in the female flower tissues of HY and ZG (|Log2FC| ≥ 1 and VIP > 1).
Index	Compounds	Class I	Class II	ZG_vs_HY_VIP	ZG_vs_HY_Log2FC	ZG_vs_HY_Type
pmp000416	3'-Methoxydaidzein	Flavonoids	Isoflavones	1.21457	5.23464	up
mws0918	Prunetin (5,4'-Dihydroxy-7-methoxyisoflavone)	Flavonoids	Isoflavones	1.2123	5.19836	up
mws0051	Acacetin	Flavonoids	Flavones	1.21551	4.94698	up
MWSHY0196	Genkwanin (Apigenin 7-methyl ether)	Flavonoids	Flavones	1.20602	4.535	up
pmp001204	Apigenin-7,4'-dimethyl ether	Flavonoids	Flavones	1.20987	4.47641	up
Zbdp010280	Derrisisoflavone G	Flavonoids	Isoflavones	1.20169	4.24371	up
Lmyn005006	Eriodictyol-7-O-(6''-O-p-coumaroyl)glucoside	Flavonoids	Flavanones	1.22312	4.14839	up
pme1665	Isovitexin-7-O-glucoside(Saponarin)	Flavonoids	Flavones	1.2223	3.95446	up
Zmjp003291	Vitexin-2''-O-galactoside	Flavonoids	Flavones	1.22099	3.73476	up
pmp000379	6,8-Diprenylgenistein; 5,7,4'-Trihydroxy-6,8-Diprenylisoflavone	Flavonoids	Isoflavones	1.20312	3.59317	up
zjzp122830	Cudraflavanone A	Flavonoids	Flavones	1.20003	3.56165	up
Zbqp009080	3',5'-diprenylgenistein	Flavonoids	Isoflavones	1.19789	3.32776	up
Zmzp010454	Honyucitrin	Flavonoids	Flavones	1.20037	3.30012	up
pmp000365	Uralenol	Flavonoids	Flavonols	1.19567	3.2925	up
Zmjp003031	Orientin-2''-O-galactoside	Flavonoids	Flavones	1.1146	3.17005	up
Lmlp002990	Isosaponarin(Isovitexin-4'-O-glucoside)	Flavonoids	Flavones	1.11473	2.97031	up
Hmlp003185	Luteolin-7-O-(6''-malonyl)glucoside-5-O-rhamnoside	Flavonoids	Flavones	1.15946	2.80871	up
pmn001476	1,7-Dihydroxyxanthone	Flavonoids	Other Flavonoids	1.20513	2.80596	up
Zmgp011058	broussoflavonol F	Flavonoids	Flavones	1.19235	2.71879	up
MWSHY0179	Formononetin-7-O-glucoside (Ononin)	Flavonoids	Isoflavones	1.2171	2.59914	up
Samp011064	robipseudin A	Flavonoids	Isoflavones	1.16798	2.57104	up
Lmtp004722	Mearnsetin	Flavonoids	Flavones	1.19697	2.5349	up
Zmbp008419	6-prenylnaringenin	Flavonoids	Flavanones	1.16037	2.49638	up
Zmjp004610	5,4'-Dihydroxy-3,6,7,3'-tetramethoxyflavone-4'-O-glucoside	Flavonoids	Flavones	1.19922	2.32429	up
pmp000869	Kuwanon G	Flavonoids	Other Flavonoids	1.2058	2.32395	up
pmb2999	Chrysoeriol-5-O-glucoside	Flavonoids	Flavones	1.1992	2.25674	up
mws1434	Apigenin-6-C-glucoside (Isovitexin)	Flavonoids	Flavones	1.19837	2.2451	up
pmp000823	Sanggenol N	Flavonoids	Other Flavonoids	1.11381	2.22556	up
pmb3012	Chrysoeriol-7-O-glucoside	Flavonoids	Flavones	1.19097	2.21051	up
mws1519	Eriodictyol-7-O-Rutinoside (Eriocitrin)	Flavonoids	Flavanones	1.20683	2.14172	up
Lmwp003442	Amoenin	Flavonoids	Flavonols	1.11288	2.14009	up
HJAP154	Galloylisorhamnetin*	Flavonoids	Flavonols	1.21248	2.10489	up
pmp000812	Leachianone G	Flavonoids	Flavanones	1.12314	2.09699	up
Lamp008287	(6aR,11aR)-3-Hydroxy-9,10-dimethoxypterocarpan	Flavonoids	Other Flavonoids	1.14169	2.02471	up
Zbqp008438	5,7,3',4'-tetrahydroxy-6,8-diprenylisoflavone	Flavonoids	Isoflavones	1.13982	1.98705	up
Lmtn002997	Mearnsetin-3-O-glucoside	Flavonoids	Flavones	1.05506	1.98223	up
pme1773	Cyanidin-3-O-rutinoside (Keracyanin)	Flavonoids	Anthocyanidins	1.22355	1.9692	up
pmf0027	Cyanidin-3-O-galactoside*	Flavonoids	Anthocyanidins	1.21365	1.96464	up
pmb0550	Cyanidin-3-O-glucoside (Kuromanin)*	Flavonoids	Anthocyanidins	1.21365	1.96464	up
pmp000811	Morachalcone C	Flavonoids	Chalcones	1.08132	1.95566	up
mws1299	Luteolin-8-C-glucoside (Orientin)*	Flavonoids	Flavones	1.17345	1.9416	up
pmp000589	Quercetin-7-O-(6''-malonyl)glucoside	Flavonoids	Flavonols	1.18217	1.93732	up
Lmnp102580	Apigenin-6-C-(2''-xylosyl)glucoside	Flavonoids	Flavones	1.18487	1.93165	up
pmp000867	Morachalcone A	Flavonoids	Chalcones	1.15461	1.92886	up
Cmsp007228	7-O-Methyleriodictyol	Flavonoids	Flavanols	1.10153	1.92263	up
Smsp002643	Pelargonidin-3-O-rutinoside	Flavonoids	Anthocyanidins	1.21679	1.89271	up
Lmjp003655	6-C-MethylKaempferol-3-glucoside	Flavonoids	Flavones	1.21607	1.88433	up
pmp001127	Chrysoeriol; 5,7,4'-Trihydroxy-3'-Methoxyflavone*	Flavonoids	Flavones	1.15725	1.85654	up
pmp000638	8-Prenylkaempferol	Flavonoids	Flavonols	1.05251	1.85279	up
pme1793	Pelargonidin-3,5-O-diglucoside	Flavonoids	Anthocyanidins	1.21788	1.84355	up
Labp008846	Crotalarin	Flavonoids	Isoflavones	1.1058	1.82126	up
Hmln001836	Kaempferol-3-O-(6''-Acetyl)glucosyl-(1→3)-Galactoside	Flavonoids	Flavonols	1.20003	1.8066	up
pme1611	Isohemiphloin	Flavonoids	Flavanones	1.17587	1.78982	up
Labp008738	Cyclolicoisoflavones A3	Flavonoids	Isoflavones	1.09159	1.78031	up
mws0917	3,7-Di-O-methylquercetin	Flavonoids	Flavonols	1.14654	1.77123	up
MWSHY0181	Apigenin-8-C-Glucoside (Vitexin)	Flavonoids	Flavones	1.11817	1.76547	up
Zmgp011621	Broussoflavonol C	Flavonoids	Flavones	1.18088	1.66343	up
pmp000809	Sanggenon H	Flavonoids	Other Flavonoids	1.05374	1.6599	up
HJAP064	Isorhamnetin-3-O-(6''-malonyl)glucoside	Flavonoids	Flavonols	1.1559	1.62337	up
pmp000413	Genistein-8-C-glucoside	Flavonoids	Isoflavones	1.19283	1.59135	up
Lmjn007168	Quercetin-3,3'-dimethyl ether	Flavonoids	Flavonols	1.10048	1.58155	up
Lmzp004885	Tricin (5,7,4'-Trihydroxy-3',5'-dimethoxyflavone)	Flavonoids	Flavones	1.04633	1.57416	up
pme3227	Vitexin-2''-O-rhamnoside	Flavonoids	Flavones	1.09945	1.55473	up
MWSHY0098	Epigallocatechin	Flavonoids	Flavanols	1.21289	1.54934	up
Hmcp001578	Isorhamnetin-3,7-O-diglucoside	Flavonoids	Flavonols	1.09206	1.52576	up
Li512111	Isorhamnetin-3-O-(6''-acetylglucoside)	Flavonoids	Flavonols	1.16571	1.50561	up
pme1777	Cyanidin-3,5-O-diglucoside (Cyanin)	Flavonoids	Anthocyanidins	1.22207	1.46589	up
Lmgp004474	Genistein-7-O-galactoside-rhamnose	Flavonoids	Isoflavones	1.16487	1.44579	up
mws0061	Quercetin-3-O-galactoside (Hyperin)	Flavonoids	Flavonols	1.20404	1.43518	up
pmb2586	Gallocatechin-(4α→8)-catechin	Flavonoids	Flavanols	1.20509	1.42255	up
MWSHY0016	Luteolin-6-C-glucoside (Isoorientin)*	Flavonoids	Flavones	1.0876	1.40721	up
Lmjp002906	Rhamnetin-3-O-Glucoside	Flavonoids	Flavonols	1.16948	1.4002	up
pme1598	Hesperetin-5-O-glucoside	Flavonoids	Flavanones	1.21879	1.39859	up
Hmcn001884	6-Hydroxyluteolin 5-glucoside	Flavonoids	Flavones	1.21205	1.35559	up
Lmgp004217	Diosmetin-8-C-(2''-O-rhamnosyl)glucoside	Flavonoids	Flavones	1.11274	1.35459	up
Hmgp002036	Nepetin-7-O-glucoside(Nepitrin)	Flavonoids	Flavones	1.15398	1.34923	up
mws1329	Quercetin-7-O-glucoside*	Flavonoids	Flavonols	1.20325	1.34732	up
Hmln002199	Quercetin-3-O-(6''-O-acetyl)galactoside	Flavonoids	Flavonols	1.21768	1.31018	up
pme0088	Luteolin (5,7,3',4'-Tetrahydroxyflavone)	Flavonoids	Flavones	1.05522	1.30263	up
mws0856	Quercetin-4'-O-glucoside (Spiraeoside)*	Flavonoids	Flavonols	1.2101	1.29904	up
HJN090	Butin-7-O-glucoside*	Flavonoids	Flavanones	1.20959	1.28244	up
Lmmp000897	Gallocatechin-(4α→8)-gallocatechin	Flavonoids	Flavanols	1.11904	1.2812	up
Lmsp004851	3-Hydroxyphloretin	Flavonoids	Chalcones	1.01346	1.27215	up
pmb3000	Chrysoeriol-7-O-(6''-acetyl)glucoside	Flavonoids	Flavones	1.15488	1.24114	up
Lmtp002818	Kaempferol-3-(2'',6''-di-O-rhamnosyl)-glucoside	Flavonoids	Flavonols	1.20043	1.22112	up
Jmgn004021	6-C-Glucosyl-2-Hydroxynaringenin	Flavonoids	Flavanones	1.21254	1.18192	up
Zajn002491	catechin-4-β-D-galactopyranoside*	Flavonoids	Flavanols	1.21771	1.166	up
pmp001225	Wighteone; Erythrinin B	Flavonoids	Isoflavones	1.01441	1.1549	up
pmp000825	Kuwanon D	Flavonoids	Other Flavonoids	1.01538	1.14224	up
Lmhp003658	Monohydroxy-trimethoxyflavone-O-(6''-malonyl)glucoside	Flavonoids	Flavones	1.05737	1.12411	up
pmp001110	Apigenin-6-C-xyloside-8-C-arabinoside	Flavonoids	Flavones	1.08644	1.11871	up
pmb0542	Cyanidin-3-O-(6''-O-malonyl)glucoside	Flavonoids	Anthocyanidins	1.21535	1.09876	up
pme3514	Morin	Flavonoids	Flavonols	1.19545	1.09525	up
pme0368	Apigenin-7-O-rutinoside (Isorhoifolin)	Flavonoids	Flavones	1.10947	1.07302	up
pmb0645	Hesperetin-6-C-glucoside-7-O-glucoside	Flavonoids	Flavonols	1.20867	1.07128	up
Lmcp004436	Cyanidin-3-O-(6''-O-caffeoyl)glucoside	Flavonoids	Anthocyanidins	1.03179	1.04297	up
pmb2947	Catechin-catechin-catechin	Flavonoids	Flavanols	1.20524	1.02984	up
pmb0554	Pelargonidin-3-O-(6''-O-malonyl)glucoside	Flavonoids	Anthocyanidins	1.05507	1.02906	up
Zmhp003784	Rhodioflavonoside	Flavonoids	Flavonols	1.08911	1.01622	up
MWSHY0190	Diosmetin-7-O-rutinoside (Diosmin)*	Flavonoids	Flavones	1.08267	1.00759	up
pmb0541	Cyanidin-3-O-(6''-O-malonyl)glucoside-5-O-glucoside	Flavonoids	Anthocyanidins	1.19745	1.00142	up
Lmmp003817	Kaempferol-3-O-(6''-malonyl)glucoside*	Flavonoids	Flavonols	1.21933	-1.15088	down
Lmdp004892	Kaempferol-3-O-(6''-malonyl)galactoside*	Flavonoids	Flavonols	1.21665	-1.38025	down
Zmsp004363	Quercetin-3-O-(6''-O-acetyl)glucoside	Flavonoids	Flavonols	1.18293	-1.63758	down
pmp000585	Apigenin-7-O-(6''-malonyl)glucoside	Flavonoids	Flavones	1.18997	-2.18587	down
HJN041	Epicatechin glucoside*	Flavonoids	Flavanols	1.21522	-2.2714	down
pmp000194	6''-O-Malonylgenistin	Flavonoids	Isoflavones	1.20802	-2.61624	down
pmb0557	Cyanidin-3-O-(3'',6''-O-dimalonyl)glucoside	Flavonoids	Anthocyanidins	1.19948	-4.9086	down

## Sheet: Sheet4
Table S4. KEGG enrichment analysis of differentially accumulated metabolites in the female flower tissues between ZG and HY.
Kegg_pathway	ko_ID	Sig_compound	compound	Sig_compound_all	compound_all	IndexList	CIDList	Pathway
Flavone and flavonol biosynthesis	ko00944	8	16	69	312	mws0917;mws0051;MWSHY0181;Lmsn002815;pme0088;pmp001127;mws1434;pme3227	C01265+C01470+C01460+C21833+C01514+C04293+C01714+C12628	https:\\www.genome.jp\dbget-bin\www_bget?map00944
Biosynthesis of secondary metabolites	ko01110	28	127	69	312	mws0917;pme1654;Lmtn004049;mws1668;pmb0532;MWSmce324;pmb3074;pme2024;Zmzn000079;pmb3101;pme1002;Lmbn001288;mws0001;Lmsn002815;mws0282;Lmmn001643;pme0088;MWSmce160;pme2960;pme1210;pmb0550;MWSHY0098;mws0256;pmb0981;mws0178;mws0005;Hmmn003964;mws1024	C01265+C08491+C06082+C09060+C00130+C09305+C12208+C00780+C00279+C02504+C00483+C06010+C00152+C21833+C00078+C01772+C01514+C18083+C06561+C00073+C08604+C12136+C00183+C00020+C00852+C00398+C11636+C05608	https:\\www.genome.jp\dbget-bin\www_bget?map01110
Isoflavonoid biosynthesis	ko00943	3	6	69	312	mws0918;pmp000194;MWSHY0179	C10521+C16192+C10509	https:\\www.genome.jp\dbget-bin\www_bget?map00943
Pyruvate metabolism	ko00620	2	7	69	312	Zmgn001448;pmb3101	C05994+C02504	https:\\www.genome.jp\dbget-bin\www_bget?map00620
alpha-Linolenic acid metabolism	ko00592	1	7	69	312	pme1654	C08491	https:\\www.genome.jp\dbget-bin\www_bget?map00592
Metabolic pathways	ko01100	37	231	69	312	pme1654;pme0230;mws1336;Lmtn004049;pmb0532;pme2024;Zmzn000079;pme0122;mws0346;pmb0037;pmb3101;pme1002;Lmbn001288;mws0001;Lmlp003161;Lmbn001930;mws0609;mws0282;MWSmce248;Lmmn001643;mws0884;pme0088;MWS0611;pmb0998;pme2960;mws0932;pme1210;mws0874;Lmbp000728;MWSprf138;mws0256;pmb0981;pme3188;mws0005;MW0142233;mws1024;mws2628	C08491+C00212+C00568+C06082+C00130+C00780+C00279+C02727+C11457+C06199+C02504+C00483+C06010+C00152+C10497+C06202+C00942+C00078+C12621+C01772+C00575+C01514+C00993+C00144+C06561+C05966+C00073+C01367+C20782+C00954+C00183+C00020+C00105+C00398+C05825+C05608+C15987	https:\\www.genome.jp\dbget-bin\www_bget?map01100
Plant hormone signal transduction	ko04075	3	4	69	312	pme1654;Lmtn004049;MWSprf138	C08491+C06082+C00954	https:\\www.genome.jp\dbget-bin\www_bget?map04075
Purine metabolism	ko00230	7	18	69	312	pme0230;pmb0532;mws0609;mws0884;pmb0998;mws0874;pmb0981	C00212+C00130+C00942+C00575+C00144+C01367+C00020	https:\\www.genome.jp\dbget-bin\www_bget?map00230
Nucleotide metabolism	ko01232	5	21	69	312	pme0230;pmb0532;pmb0998;pmb0981;pme3188	C00212+C00130+C00144+C00020+C00105	https:\\www.genome.jp\dbget-bin\www_bget?map01232
ABC transporters	ko02010	2	42	69	312	pme0230;mws0256	C00212+C00183	https:\\www.genome.jp\dbget-bin\www_bget?map02010
Folate biosynthesis	ko00790	1	1	69	312	mws1336	C00568	https:\\www.genome.jp\dbget-bin\www_bget?map00790
Biosynthesis of cofactors	ko01240	9	43	69	312	mws1336;pmb0532;Zmzn000079;pme1002;mws0282;pme1210;mws0256;pmb0981;pme3188	C00568+C00130+C00279+C00483+C00078+C00073+C00183+C00020+C00105	https:\\www.genome.jp\dbget-bin\www_bget?map01240
Carotenoid biosynthesis	ko00906	1	1	69	312	Lmtn004049	C06082	https:\\www.genome.jp\dbget-bin\www_bget?map00906
Biosynthesis of various plant secondary metabolites	ko00999	5	19	69	312	mws1668;MWSmce324;Lmmn001643;MWSmce160;pme1210	C09060+C09305+C01772+C18083+C00073	https:\\www.genome.jp\dbget-bin\www_bget?map00999
Phenylpropanoid biosynthesis	ko00940	3	13	69	312	pmb3074;mws0178;mws1024	C12208+C00852+C05608	https:\\www.genome.jp\dbget-bin\www_bget?map00940
Flavonoid biosynthesis	ko00941	6	20	69	312	pmb3074;MWSHY0181;pme0088;pme2960;MWSHY0098;mws0178	C12208+C01460+C01514+C06561+C12136+C00852	https:\\www.genome.jp\dbget-bin\www_bget?map00941
Stilbenoid, diarylheptanoid and gingerol biosynthesis	ko00945	2	3	69	312	pmb3074;mws0178	C12208+C00852	https:\\www.genome.jp\dbget-bin\www_bget?map00945
Tryptophan metabolism	ko00380	5	8	69	312	pme2024;pmb0818;mws0282;MWSprf138;mws0005	C00780+C05660+C00078+C00954+C00398	https:\\www.genome.jp\dbget-bin\www_bget?map00380
Pentose phosphate pathway	ko00030	1	8	69	312	Zmzn000079	C00279	https:\\www.genome.jp\dbget-bin\www_bget?map00030
Phenylalanine, tyrosine and tryptophan biosynthesis	ko00400	2	10	69	312	Zmzn000079;mws0282	C00279+C00078	https:\\www.genome.jp\dbget-bin\www_bget?map00400
Carbon fixation in photosynthetic organisms	ko00710	1	10	69	312	Zmzn000079	C00279	https:\\www.genome.jp\dbget-bin\www_bget?map00710
Vitamin B6 metabolism	ko00750	1	5	69	312	Zmzn000079	C00279	https:\\www.genome.jp\dbget-bin\www_bget?map00750
Carbon metabolism	ko01200	1	26	69	312	Zmzn000079	C00279	https:\\www.genome.jp\dbget-bin\www_bget?map01200
Biosynthesis of amino acids	ko01230	7	41	69	312	Zmzn000079;pmb3101;Lmbn001288;mws0001;mws0282;pme1210;mws0256	C00279+C02504+C06010+C00152+C00078+C00073+C00183	https:\\www.genome.jp\dbget-bin\www_bget?map01230
Lysine degradation	ko00310	2	11	69	312	pme0122;MW0142233	C02727+C05825	https:\\www.genome.jp\dbget-bin\www_bget?map00310
Phenylalanine metabolism	ko00360	4	10	69	312	mws0346;MWSmce248;Lmmn001643;mws0715	C11457+C12621+C01772+C04148	https:\\www.genome.jp\dbget-bin\www_bget?map00360
Tyrosine metabolism	ko00350	2	10	69	312	pmb0037;pme1002	C06199+C00483	https:\\www.genome.jp\dbget-bin\www_bget?map00350
Valine, leucine and isoleucine biosynthesis	ko00290	3	5	69	312	pmb3101;Lmbn001288;mws0256	C02504+C06010+C00183	https:\\www.genome.jp\dbget-bin\www_bget?map00290
2-Oxocarboxylic acid metabolism	ko01210	5	21	69	312	pmb3101;Lmbn001288;mws0282;pme1210;mws0256	C02504+C06010+C00078+C00073+C00183	https:\\www.genome.jp\dbget-bin\www_bget?map01210
Isoquinoline alkaloid biosynthesis	ko00950	1	3	69	312	pme1002	C00483	https:\\www.genome.jp\dbget-bin\www_bget?map00950
Butanoate metabolism	ko00650	1	7	69	312	Lmbn001288	C06010	https:\\www.genome.jp\dbget-bin\www_bget?map00650
C5-Branched dibasic acid metabolism	ko00660	1	8	69	312	Lmbn001288	C06010	https:\\www.genome.jp\dbget-bin\www_bget?map00660
Pantothenate and CoA biosynthesis	ko00770	2	8	69	312	Lmbn001288;mws0256	C06010+C00183	https:\\www.genome.jp\dbget-bin\www_bget?map00770
Alanine, aspartate and glutamate metabolism	ko00250	1	14	69	312	mws0001	C00152	https:\\www.genome.jp\dbget-bin\www_bget?map00250
Cyanoamino acid metabolism	ko00460	2	10	69	312	mws0001;mws0256	C00152+C00183	https:\\www.genome.jp\dbget-bin\www_bget?map00460
Aminoacyl-tRNA biosynthesis	ko00970	4	18	69	312	mws0001;mws0282;pme1210;mws0256	C00152+C00078+C00073+C00183	https:\\www.genome.jp\dbget-bin\www_bget?map00970
Arginine and proline metabolism	ko00330	1	12	69	312	Lmlp003161	C10497	https:\\www.genome.jp\dbget-bin\www_bget?map00330
Anthocyanin biosynthesis	ko00942	8	8	69	312	Smsp002643;pme1777;pmb0550;pmb0557;pmb0542;pme1793;pme1773;pmb0554	C12644+C08639+C08604+C16289+C12643+C08725+C08620+C12642	https:\\www.genome.jp\dbget-bin\www_bget?map00942
Glycine, serine and threonine metabolism	ko00260	1	10	69	312	mws0282	C00078	https:\\www.genome.jp\dbget-bin\www_bget?map00260
Indole alkaloid biosynthesis	ko00901	2	3	69	312	mws0282;mws0005	C00078+C00398	https:\\www.genome.jp\dbget-bin\www_bget?map00901
Glucosinolate biosynthesis	ko00966	3	6	69	312	mws0282;pme1210;mws0256	C00078+C00073+C00183	https:\\www.genome.jp\dbget-bin\www_bget?map00966
Biosynthesis of various alkaloids	ko00996	1	5	69	312	mws0282	C00078	https:\\www.genome.jp\dbget-bin\www_bget?map00996
D-Amino acid metabolism	ko00470	3	20	69	312	MWS0611;pme1210;MW0142233	C00993+C00073+C05825	https:\\www.genome.jp\dbget-bin\www_bget?map00470
Linoleic acid metabolism	ko00591	1	8	69	312	pmn001694	C14835	https:\\www.genome.jp\dbget-bin\www_bget?map00591
Arachidonic acid metabolism	ko00590	1	2	69	312	mws0932	C05966	https:\\www.genome.jp\dbget-bin\www_bget?map00590
Cysteine and methionine metabolism	ko00270	3	15	69	312	pme1210;pme2890;pmb0468	C00073+C01817+C03145	https:\\www.genome.jp\dbget-bin\www_bget?map00270
Nicotinate and nicotinamide metabolism	ko00760	2	12	69	312	pme2268;mws2628	C01004+C15987	https:\\www.genome.jp\dbget-bin\www_bget?map00760
Valine, leucine and isoleucine degradation	ko00280	1	3	69	312	mws0256	C00183	https:\\www.genome.jp\dbget-bin\www_bget?map00280
Penicillin and cephalosporin biosynthesis	ko00311	1	3	69	312	mws0256	C00183	https:\\www.genome.jp\dbget-bin\www_bget?map00311
Zeatin biosynthesis	ko00908	1	5	69	312	pmb0981	C00020	https:\\www.genome.jp\dbget-bin\www_bget?map00908
Pyrimidine metabolism	ko00240	1	15	69	312	pme3188	C00105	https:\\www.genome.jp\dbget-bin\www_bget?map00240
Monoterpenoid biosynthesis	ko00902	1	1	69	312	Hmmn003964	C11636	https:\\www.genome.jp\dbget-bin\www_bget?map00902

## Sheet: Sheet5
Table S5. RNA-seq data statistic.
Sample	Raw Reads	Clean Reads	Clean Base(G)	Error Rate(%)	Q20(%)	Q30(%)	GC Content(%)	Reads mapped	Unique mapped
ZG-1	51239298	50176414	7.53	0.03	96.53	90.84	46.4	46063894(92.22%)	43157351(86.40%)
ZG-2	55341582	54306864	8.15	0.03	96.92	91.65	46.34	42607489(92.10%)	39775696(85.98%)
ZG-3	57514186	56482152	8.47	0.03	96.91	91.56	46.35	50895205(91.91%)	47589341(85.94%)
HY-1	50952104	49952016	7.49	0.03	96.87	91.57	47.04	38059626(75.85%)	35673754(71.10%)
HY-2	47169226	46260756	6.94	0.03	96.78	91.4	47.23	40647177(74.85%)	37194333(68.49%)
HY-3	56446086	55373504	8.31	0.03	96.84	91.54	46.98	42047618(74.44%)	39404940(69.77%)

## Sheet: Sheet6
Table S6. A list of differentially expressed genes (DEGs) in female flower tissues between two fig varieties ZG and HY (log2|FC| ≥ 1 and FDR < 0.05).
ID	Log2FoldChange(ZG_vs_HY)	FDR(ZG_vs_HY)	ZG_vs_HY.regulated	gene_name	gene_description	TF-Family
FCD_00000010	-1.59626	9.1843e-138	down	FCD_00000010	expansin-like A2	--
FCD_00000012	2.42186	3.17415e-39	up	FCD_00000012	Putative NAC domain-containing protein 94	NAC
FCD_00000037	-1.37732	2.12643e-20	down	FCD_00000037	Hopanoid-associated sugar epimerase	--
FCD_00000089	-1.13922	0.000515034	down	FCD_00000089	mitochondrial phosphate carrier protein 1%2C mitochondrial-like	--
FCD_00000095	-1.6498	0.000121947	down	FCD_00000095	cysteine protease XCP1-like	--
FCD_00000106	6.50676	4.86803e-29	up	FCD_00000106	Receptor-like protein 12	--
FCD_00000119	1.57524	1.2239e-140	up	FCD_00000119	probable L-type lectin-domain containing receptor kinase S.5	--
FCD_00000129	-1.00388	0.000131388	down	FCD_00000129	chloride channel protein CLC-e	--
FCD_00000141	2.4417	1.83166e-255	up	FCD_00000141	UDP-glycosyltransferase 74E2	--
FCD_00000143	1.46584	5.40298e-111	up	FCD_00000143	UDP-glycosyltransferase 74E2	--
FCD_00000151	-1.02669	8.79583e-09	down	FCD_00000151	ubiquitin-like-conjugating enzyme ATG10 isoform X1	--
FCD_00000182	1.82283	0.000375805	up	FCD_00000182	protein PEP-RELATED DEVELOPMENT ARRESTED 1%2C chloroplastic	--
FCD_00000209	1.18049	1.7149e-18	up	FCD_00000209	transcription factor bHLH62	bHLH
FCD_00000229	4.35707	1.31467e-06	up	FCD_00000229	putative quinone-oxidoreductase homolog%2C chloroplastic	--
FCD_00000231	-1.97875	0.000822838	down	FCD_00000231	putative quinone-oxidoreductase homolog%2C chloroplastic	--
FCD_00000235	-1.89553	0.000473086	down	FCD_00000235	UDP rhamnose:anthocyanidin-3-glucoside rhamnosyltransferase	--
FCD_00000242	-1.13215	4.73873e-10	down	FCD_00000242	cytochrome P450 82C4-like	--
FCD_00000247	-1.81561	1.92891e-05	down	FCD_00000247	cytochrome P450 82G1-like	--
FCD_00000248	2.04131	1.27306e-19	up	FCD_00000248	cytochrome P450 CYP82D47-like	--
FCD_00000262	1.34724	1.77315e-104	up	FCD_00000262	membrane protein of ER body-like protein	--
FCD_00000290	-1.19423	0.00212768	down	FCD_00000290	protein XRI1	--
FCD_00000292	-1.9975	3.65587e-30	down	FCD_00000292	purple acid phosphatase 15	--
FCD_00000301	-1.10151	1.56819e-13	down	FCD_00000301	Zein-binding domain containing protein	--
FCD_00000319	1.54904	1.83936e-09	up	FCD_00000319	--	--
FCD_00000345	1.10587	3.16844e-05	up	FCD_00000345	protein LATE FLOWERING	--
FCD_00000347	1.58241	2.80241e-97	up	FCD_00000347	putative kinase-like protein TMKL1	--
FCD_00000373	-2.88263	2.86977e-29	down	FCD_00000373	photosystem I reaction center subunit IV B%2C chloroplastic-like	--
FCD_00000391	-1.07046	7.7182e-12	down	FCD_00000391	RmlC-like cupins superfamily protein	--
FCD_00000398	1.13447	4.84928e-144	up	FCD_00000398	ABC transporter C family member 5	--
FCD_00000402	-2.07677	4.89382e-05	down	FCD_00000402	zinc finger BED domain-containing protein RICESLEEPER 2-like	--
FCD_00000426	1.02803	1.11625e-24	up	FCD_00000426	mitochondrial import receptor subunit TOM9-2	--
FCD_00000427	-1.10105	1.09349e-32	down	FCD_00000427	cysteine-rich repeat secretory protein 56	--
FCD_00000436	-1.04947	2.46244e-42	down	FCD_00000436	cellulose synthase A catalytic subunit 4 [UDP-forming]	--
FCD_00000489	-1.39886	9.27525e-26	down	FCD_00000489	protein CUP-SHAPED COTYLEDON 3-like	NAC
FCD_00000497	-1.1867	0.00205172	down	FCD_00000497	putative E3 ubiquitin-protein ligase XBAT34	--
FCD_00000505	6.75979	7.84075e-07	up	FCD_00000505	edestin 1	--
FCD_00000513	-1.08035	7.00769e-05	down	FCD_00000513	transcription factor MYB14	--
FCD_00000533	-3.2538	2.89176e-30	down	FCD_00000533	pre-mrna-splicing factor slu7	--
FCD_00000540	2.64922	5.87202e-51	up	FCD_00000540	1-aminocyclopropane-1-carboxylate oxidase homolog 1-like	--
FCD_00000568	5.49683	0	up	FCD_00000568	Proteinase inhibitor	--
FCD_00000569	3.97089	8.00463e-10	up	FCD_00000569	Proteinase inhibitor	--
FCD_00000576	5.24785	5.10965e-22	up	FCD_00000576	probable myosin-binding protein 4	--
FCD_00000578	4.94783	3.86308e-09	up	FCD_00000578	Cytochrome P450 94A1	--
FCD_00000592	1.8668	0.00425412	up	FCD_00000592	GABA transporter 1-like isoform X1	--
FCD_00000597	-3.91009	1.86488e-64	down	FCD_00000597	chloroplast photosystem II PsbW protein	--
FCD_00000643	-2.05904	1.81331e-22	down	FCD_00000643	heat stress transcription factor A-7a	HSF
FCD_00000702	-1.52161	6.2209e-21	down	FCD_00000702	fatty-acid-binding protein 1	--
FCD_00000707	1.14572	2.2416e-60	up	FCD_00000707	cyclin-P3-1	--
FCD_00000718	1.76038	3.06842e-08	up	FCD_00000718	titin-like isoform X2	--
FCD_00000763	8.71062	1.93476e-12	up	FCD_00000763	probable LRR receptor-like serine/threonine-protein kinase At3g47570	--
FCD_00000766	2.98376	1.032e-121	up	FCD_00000766	probable LRR receptor-like serine/threonine-protein kinase At3g47570	--
FCD_00000773	-1.20364	5.0153e-20	down	FCD_00000773	hypothetical protein L484_025015	--
FCD_00000779	1.45742	0.0133782	up	FCD_00000779	Resistance to phytophthora 1 isoform 2	--
FCD_00000798	-1.32746	0	down	FCD_00000798	protein NUCLEAR FUSION DEFECTIVE 4-like	--
FCD_00000799	-1.18449	2.76694e-07	down	FCD_00000799	probable endo-1%2C4-beta-xylanase C	--
FCD_00000810	-6.56993	2.53492e-21	down	FCD_00000810	chaperone protein dnaJ 11%2C chloroplastic-like	--
FCD_00000811	-2.29289	2.50807e-41	down	FCD_00000811	U6 small nuclear RNA (adenine-(43)-N(6))-methyltransferase isoform X4	--
FCD_00000836	-3.18333	3.79188e-13	down	FCD_00000836	F-box/kelch-repeat protein At3g23880 isoform X1	--
FCD_00000845	-1.11336	3.4704e-08	down	FCD_00000845	RmlC-like cupins superfamily protein	--
FCD_00000851	1.10547	0.000713134	up	FCD_00000851	--	--
FCD_00000855	-1.5033	0.00130841	down	FCD_00000855	leucine-rich repeat receptor-like protein kinase PXL1	--
FCD_00000891	1.30714	4.58655e-71	up	FCD_00000891	probable low-specificity L-threonine aldolase 1 isoform X2	--
FCD_00000923	-1.33144	3.72389e-11	down	FCD_00000923	methyltransferase-like protein 6	--
FCD_00000930	-2.03382	1.05216e-06	down	FCD_00000930	sigma factor binding protein 1%2C chloroplastic	--
FCD_00000936	-8.53978	1.5136e-11	down	FCD_00000936	--	--
FCD_00000937	-6.61544	1.61965e-62	down	FCD_00000937	polycomb group protein Pc-like	--
FCD_00000938	-1.90214	1.39129e-46	down	FCD_00000938	polycomb group protein Pc-like	--
FCD_00000948	-1.02185	0.00021494	down	FCD_00000948	ankyrin repeat-containing protein At5g02620-like	--
FCD_00000951	-1.92769	6.5352e-10	down	FCD_00000951	Transmembrane protein	--
FCD_00000970	1.70123	5.56007e-56	up	FCD_00000970	pathogenesis-related protein PR-4-like	--
FCD_00000973	-2.99508	3.11051e-06	down	FCD_00000973	pathogenesis-related protein PR-4-like	--
FCD_00000976	-1.41684	1.71025e-11	down	FCD_00000976	Chitinase / Hevein / PR-4 / Wheatwin2	--
FCD_00000977	2.31796	4.81488e-09	up	FCD_00000977	--	--
FCD_00000978	2.10467	0.000993207	up	FCD_00000978	pathogenesis-related protein PR-4-like	--
FCD_00000979	-1.00708	1.26937e-44	down	FCD_00000979	auxin-responsive protein IAA16	AUX/IAA
FCD_00000986	-1.11464	2.75762e-76	down	FCD_00000986	transcription factor UNE12-like isoform X2	bHLH
FCD_00000988	-2.01392	0.000346166	down	FCD_00000988	--	--
FCD_00000989	-1.09727	9.2129e-31	down	FCD_00000989	light-inducible protein CPRF2	bZIP
FCD_00001007	1.98739	9.02037e-24	up	FCD_00001007	probable ribose-5-phosphate isomerase 3%2C chloroplastic	--
FCD_00001008	1.47864	2.7659e-09	up	FCD_00001008	neurogenic locus notch-like protein	--
FCD_00001016	1.77924	1.35349e-16	up	FCD_00001016	mitochondrial import inner membrane translocase subunit TIM23-2-like	--
FCD_00001017	3.57685	1.46542e-73	up	FCD_00001017	multisubstrate pseudouridine synthase 7	--
FCD_00001019	6.40298	2.65531e-177	up	FCD_00001019	ER membrane protein complex subunit 2	--
FCD_00001020	7.50861	0	up	FCD_00001020	40S ribosomal protein S3a	--
FCD_00001021	4.70844	2.73259e-16	up	FCD_00001021	CRC domain-containing protein TSO1	CPP
FCD_00001022	6.361	7.61793e-20	up	FCD_00001022	pollen-specific protein SF21	--
FCD_00001025	5.87021	7.98351e-45	up	FCD_00001025	uncharacterized protein LOC21389608	--
FCD_00001028	3.45013	3.20699e-06	up	FCD_00001028	hypothetical protein PanWU01x14_054380	--
FCD_00001032	2.7272	2.50333e-05	up	FCD_00001032	calcium-binding EF hand family protein	--
FCD_00001034	1.62751	2.13694e-158	up	FCD_00001034	probable serine/threonine-protein kinase WNK9 isoform X1	--
FCD_00001057	-5.31509	8.52045e-06	down	FCD_00001057	cysteine synthase	--
FCD_00001066	-2.06997	2.99559e-07	down	FCD_00001066	probable RNA helicase SDE3	--
FCD_00001081	-2.71149	7.97087e-10	down	FCD_00001081	--	--
FCD_00001095	3.19847	3.19845e-06	up	FCD_00001095	FRIGIDA-like protein 5	--
FCD_00001098	2.02033	0.00233679	up	FCD_00001098	--	--
FCD_00001099	3.01327	5.41396e-19	up	FCD_00001099	FRIGIDA-like protein 5	--
FCD_00001112	-1.05986	1.45918e-26	down	FCD_00001112	protein BONZAI 3-like	--
FCD_00001115	-2.20374	4.0424e-19	down	FCD_00001115	protein BONZAI 3	--
FCD_00001135	-2.50524	4.45952e-11	down	FCD_00001135	probable LRR receptor-like serine/threonine-protein kinase RKF3	--
FCD_00001141	-1.35537	2.44315e-09	down	FCD_00001141	sugar transporter ERD6-like 5 isoform X1	--
FCD_00001142	-1.53913	2.37617e-07	down	FCD_00001142	Sugar transporter ERD6-like 5	--
FCD_00001155	1.20865	3.43421e-11	up	FCD_00001155	glutathione synthetase%2C chloroplastic	--
FCD_00001165	1.01546	6.11288e-06	up	FCD_00001165	branched-chain-amino-acid aminotransferase-like protein 1	--
FCD_00001182	-3.06788	7.65033e-258	down	FCD_00001182	E3 ubiquitin-protein ligase MIEL1	--
FCD_00001212	7.8624	8.09898e-10	up	FCD_00001212	--	--
FCD_00001215	-2.43955	1.71748e-18	down	FCD_00001215	cell division cycle protein 48 homolog	--
FCD_00001265	1.04023	0.000198427	up	FCD_00001265	phenylalanine ammonia-lyase	--
FCD_00001279	-2.89575	4.52262e-119	down	FCD_00001279	uncharacterized membrane protein At1g06890	--
FCD_00001296	-1.45633	7.16529e-90	down	FCD_00001296	double-stranded RNA-binding protein 2	--
FCD_00001316	-1.3558	1.99464e-37	down	FCD_00001316	E3 ubiquitin-protein ligase MARCH7 isoform X1	--
FCD_00001347	-3.72457	7.93314e-137	down	FCD_00001347	hypothetical protein L484_014397	--
FCD_00001369	3.6041	3.59248e-35	up	FCD_00001369	elongation factor 1-alpha	--
FCD_00001384	1.09469	0.00497866	up	FCD_00001384	putative E3 ubiquitin-protein ligase rbrA	--
FCD_00001400	1.57388	3.64992e-156	up	FCD_00001400	dof zinc finger protein DOF2.1-like	C2C2-Dof
FCD_00001410	-1.62792	1.58203e-33	down	FCD_00001410	protein NRT1/ PTR FAMILY 2.7	--
FCD_00001418	-4.89399	5.35688e-74	down	FCD_00001418	mitogen-activated protein kinase 3	--
FCD_00001422	1.97522	0.00338096	up	FCD_00001422	putative disease resistance RPP13-like protein 1	--
FCD_00001438	-1.15942	0.000553483	down	FCD_00001438	probable calcium-binding protein CML45	--
FCD_00001456	-1.20695	5.19745e-11	down	FCD_00001456	aquaporin NIP2-1-like	--
FCD_00001457	2.91695	6.02699e-23	up	FCD_00001457	Structural maintenance of chromosomes protein 4	--
FCD_00001459	-1.03791	2.2872e-42	down	FCD_00001459	gibberellin-regulated protein 4-like	--
FCD_00001473	-1.06628	4.77348e-19	down	FCD_00001473	protein SET DOMAIN GROUP 40	--
FCD_00001476	-1.55111	1.19166e-09	down	FCD_00001476	cysteine-rich repeat secretory protein 60	--
FCD_00001479	1.04842	2.59868e-15	up	FCD_00001479	condensin complex subunit 3	--
FCD_00001500	3.54367	1.42318e-38	up	FCD_00001500	phenolic glucoside malonyltransferase 1	--
FCD_00001529	1.41871	7.02117e-63	up	FCD_00001529	Endopeptidase%2C NLPC/P60 domain containing protein	--
FCD_00001532	-1.93845	6.70626e-12	down	FCD_00001532	uncharacterized protein LOC21391184	--
FCD_00001545	-1.44199	3.62538e-156	down	FCD_00001545	glutathione S-transferase F11-like	--
FCD_00001564	1.77409	0.00658544	up	FCD_00001564	probable leucine-rich repeat receptor-like protein kinase At1g35710	--
FCD_00001587	5.78466	4.58234e-07	up	FCD_00001587	hypersensitive-induced response protein 1	--
FCD_00001594	-3.94421	5.63945e-08	down	FCD_00001594	--	--
FCD_00001595	-1.59315	0.0130453	down	FCD_00001595	wall-associated receptor kinase-like 14	--
FCD_00001605	-1.10924	0.00183672	down	FCD_00001605	HIPL1 protein	--
FCD_00001616	-1.12342	1.62384e-10	down	FCD_00001616	AAA-ATPase ASD%2C mitochondrial	--
FCD_00001617	2.97615	4.53709e-14	up	FCD_00001617	AAA-ATPase ASD%2C mitochondrial	--
FCD_00001636	-3.07137	0	down	FCD_00001636	ABC transporter B family member 15-like	--
FCD_00001639	-1.81751	3.38433e-57	down	FCD_00001639	probable galacturonosyltransferase-like 10	--
FCD_00001641	1.94523	3.89222e-10	up	FCD_00001641	E2F transcription factor-like E2FF isoform X1	E2F-DP
FCD_00001656	-1.04394	0.000941442	down	FCD_00001656	zinc finger AN1 domain-containing stress-associated protein 12	--
FCD_00001670	-1.28924	2.07199e-32	down	FCD_00001670	protein ALTERED XYLOGLUCAN 4-like	--
FCD_00001689	6.66799	1.02439e-06	up	FCD_00001689	Plant-drug/metabolite exporter	--
FCD_00001699	-1.08195	8.23432e-138	down	FCD_00001699	potassium transporter 8-like	--
FCD_00001714	-2.20417	6.84332e-05	down	FCD_00001714	deoxynucleoside triphosphate triphosphohydrolase SAMHD1 homolog	--
FCD_00001718	1.34148	2.09868e-19	up	FCD_00001718	CASP-like protein 4A1	--
FCD_00001724	-2.39193	0.000157102	down	FCD_00001724	RNA exonuclease 4	C2H2
FCD_00001725	-1.06374	1.81044e-17	down	FCD_00001725	protein KINESIN LIGHT CHAIN-RELATED 2	--
FCD_00001726	1.61587	1.27539e-05	up	FCD_00001726	GDSL esterase/lipase At3g27950	--
FCD_00001735	1.51474	6.02852e-68	up	FCD_00001735	probable phospholipid-transporting ATPase 8	--
FCD_00001748	1.76057	1.90968e-52	up	FCD_00001748	polygalacturonase At1g48100	--
FCD_00001772	1.09732	5.53809e-144	up	FCD_00001772	probable galactinol--sucrose galactosyltransferase 5	--
FCD_00001802	5.6036	6.53034e-15	up	FCD_00001802	alkane hydroxylase MAH1-like	--
FCD_00001823	2.11572	2.09448e-06	up	FCD_00001823	GDSL esterase/lipase At5g14450-like	--
FCD_00001824	-3.72694	2.51232e-07	down	FCD_00001824	GDSL esterase/lipase At5g14450-like	--
FCD_00001828	-1.19815	1.42994e-07	down	FCD_00001828	GDSL esterase/lipase At5g14450-like	--
FCD_00001831	1.21424	8.15102e-37	up	FCD_00001831	probable methyltransferase PMT9	--
FCD_00001846	1.35417	5.44425e-24	up	FCD_00001846	protein ABHD17B	--
FCD_00001850	-2.98764	4.61193e-05	down	FCD_00001850	pectate lyase-like	--
FCD_00001851	3.18995	3.33763e-05	up	FCD_00001851	--	--
FCD_00001853	-2.11289	2.12962e-42	down	FCD_00001853	zinc finger protein CONSTANS-LIKE 6	Others
FCD_00001874	-3.27205	3.86308e-09	down	FCD_00001874	putative E3 ubiquitin-protein ligase RING1a	--
FCD_00001896	-2.63311	1.01763e-300	down	FCD_00001896	kelch repeat-containing protein At3g27220-like	--
FCD_00001907	2.08381	7.35806e-175	up	FCD_00001907	ankyrin-3	--
FCD_00001911	-1.09987	0.00550465	down	FCD_00001911	--	--
FCD_00001915	-1.44787	0.000645784	down	FCD_00001915	UPF0481 protein At3g47200	--
FCD_00001997	-1.08167	3.25286e-17	down	FCD_00001997	6-phosphofructo-2-kinase/fructose-2%2C6-bisphosphatase-like isoform X1	--
FCD_00002003	-3.07444	2.29039e-149	down	FCD_00002003	potassium transporter 1	--
FCD_00002011	-1.02769	9.35323e-77	down	FCD_00002011	probable protein phosphatase 2C 25	--
FCD_00002012	1.00359	0.0404917	up	FCD_00002012	ABC transporter G family member 31-like	--
FCD_00002045	1.95751	3.05961e-07	up	FCD_00002045	protein EARLY FLOWERING 4-like	--
FCD_00002047	1.51874	2.26026e-172	up	FCD_00002047	inositol 3-kinase	--
FCD_00002050	5.06975	1.07542e-13	up	FCD_00002050	vacuolar cation/proton exchanger 3-like	--
FCD_00002052	-1.51692	3.44643e-22	down	FCD_00002052	ABC transporter G family member 31	--
FCD_00002056	-1.58298	8.69418e-120	down	FCD_00002056	Cdk-activating kinase assembly factor	--
FCD_00002064	-3.69425	2.51257e-33	down	FCD_00002064	UDP-glycosyltransferase 71K1-like	--
FCD_00002085	1.34598	8.17738e-06	up	FCD_00002085	Zinc finger%2C C2H2 domain containing protein	C2H2
FCD_00002113	1.04392	1.08101e-07	up	FCD_00002113	UPF0503 protein At3g09070%2C chloroplastic-like	--
FCD_00002114	1.22399	7.80726e-32	up	FCD_00002114	UPF0503 protein At3g09070%2C chloroplastic-like	--
FCD_00002117	1.14377	6.74409e-220	up	FCD_00002117	alpha-glucan phosphorylase%2C H isozyme	--
FCD_00002118	-1.02119	4.30045e-83	down	FCD_00002118	serine/arginine-rich splicing factor SR45a-like isoform X1	--
FCD_00002132	-1.60283	2.28243e-09	down	FCD_00002132	uncharacterized protein LOC21389490	--
FCD_00002134	-1.61502	2.77787e-07	down	FCD_00002134	uncharacterized protein LOC21389490	--
FCD_00002135	1.95135	6.40107e-23	up	FCD_00002135	hypothetical protein TorRG33x02_277950	--
FCD_00002138	-1.27295	7.14092e-55	down	FCD_00002138	hypothetical protein TorRG33x02_277950	--
FCD_00002154	-1.25762	1.54119e-37	down	FCD_00002154	17.5 kDa class I heat shock protein	--
FCD_00002156	-1.37358	0.000277499	down	FCD_00002156	17.3 kDa class I heat shock protein	--
FCD_00002161	-1.28624	4.59828e-12	down	FCD_00002161	18.5 kDa class I heat shock protein-like	--
FCD_00002164	-1.83182	0.001218	down	FCD_00002164	UDP-glucose iridoid glucosyltransferase	--
FCD_00002170	-1.54816	0.00284419	down	FCD_00002170	17.5 kDa class I heat shock protein	--
FCD_00002205	1.45824	1.02542e-15	up	FCD_00002205	tropinone reductase homolog At5g06060-like isoform X1	--
FCD_00002208	3.87508	3.53859e-232	up	FCD_00002208	Short-chain dehydrogenase/reductase	--
FCD_00002212	2.0591	8.3791e-92	up	FCD_00002212	Short-chain dehydrogenase/reductase	--
FCD_00002223	1.01869	0.000718312	up	FCD_00002223	D-xylose-proton symporter-like 3%2C chloroplastic	--
FCD_00002246	-1.43065	0.00375102	down	FCD_00002246	abscisic acid 8'-hydroxylase 2-like	--
FCD_00002273	1.15071	3.05952e-52	up	FCD_00002273	expansin-A6	--
FCD_00002276	-7.33635	3.1953e-08	down	FCD_00002276	probable nucleolar protein 5-2	--
FCD_00002295	1.12902	1.65367e-138	up	FCD_00002295	metallothionein-like protein type 2	--
FCD_00002297	-1.02856	5.10062e-12	down	FCD_00002297	probable GTP-binding protein OBGM%2C mitochondrial isoform X1	--
FCD_00002298	-1.63356	3.94099e-11	down	FCD_00002298	protein TRM32	--
FCD_00002327	-6.62016	4.8177e-07	down	FCD_00002327	hypothetical protein AXF42_Ash007954	--
FCD_00002336	-1.12699	7.9199e-26	down	FCD_00002336	ACT domain-containing protein ACR9-like	--
FCD_00002351	1.19664	2.83132e-30	up	FCD_00002351	--	--
FCD_00002358	-1.94564	2.24029e-14	down	FCD_00002358	zinc finger protein ZAT12-like	C2H2
FCD_00002368	1.42388	2.74807e-98	up	FCD_00002368	Aquaporin TIP1-3	--
FCD_00002415	2.80926	0	up	FCD_00002415	putative respiratory burst oxidase homolog protein H	--
FCD_00002416	1.44493	1.01628e-40	up	FCD_00002416	putative respiratory burst oxidase homolog protein H	--
FCD_00002443	-1.26683	1.08288e-08	down	FCD_00002443	hypothetical protein L484_011191	--
FCD_00002445	1.34801	0.0122786	up	FCD_00002445	hypothetical protein L484_011192	--
FCD_00002453	-2.25708	3.62713e-05	down	FCD_00002453	ethylene-responsive transcription factor RAP2-7-like isoform X1	AP2/ERF-ERF
FCD_00002475	2.33419	2.96637e-29	up	FCD_00002475	arogenate dehydratase/prephenate dehydratase 2%2C chloroplastic-like	--
FCD_00002492	2.26466	7.11313e-12	up	FCD_00002492	protein TOO MANY MOUTHS	--
FCD_00002525	-1.02971	0.0107752	down	FCD_00002525	xyloglucan endotransglucosylase/hydrolase 2-like	--
FCD_00002527	-2.11354	9.08297e-56	down	FCD_00002527	xyloglucan endotransglucosylase/hydrolase 2-like	--
FCD_00002528	-1.46026	2.31121e-30	down	FCD_00002528	Xyloglucan endotransglucosylase/hydrolase	--
FCD_00002544	-1.00698	8.02925e-06	down	FCD_00002544	Heat shock protein DnaJ%2C cysteine-rich domain containing protein	--
FCD_00002545	-4.13948	1.10681e-51	down	FCD_00002545	chlorophyll a-b binding protein%2C chloroplastic	--
FCD_00002546	4.54486	2.11452e-07	up	FCD_00002546	F-box protein At1g67340	--
FCD_00002548	-2.81165	7.88756e-22	down	FCD_00002548	REF/SRPP-like protein At1g67360	--
FCD_00002586	6.38616	1.27284e-31	up	FCD_00002586	geraniol 8-hydroxylase-like	--
FCD_00002593	-1.7701	1.37643e-10	down	FCD_00002593	geraniol 8-hydroxylase	--
FCD_00002622	-1.25665	0.000310319	down	FCD_00002622	TLC domain-containing protein At5g14285-like	--
FCD_00002629	1.64363	0.000198381	up	FCD_00002629	putative ABC transporter C family member 15	--
FCD_00002632	1.00631	5.79938e-14	up	FCD_00002632	Restriction endonuclease%2C type II-like superfamily protein	--
FCD_00002643	5.92414	1.06353e-10	up	FCD_00002643	Salutaridinol 7-O-acetyltransferase	--
FCD_00002660	-1.39059	6.23808e-07	down	FCD_00002660	--	--
FCD_00002661	-1.04363	4.45715e-08	down	FCD_00002661	probable carboxylesterase 11	--
FCD_00002662	-1.03754	1.25859e-07	down	FCD_00002662	protein HHL1%2C chloroplastic	--
FCD_00002685	-2.49547	1.64057e-13	down	FCD_00002685	photosystem II core complex proteins psbY%2C chloroplastic	--
FCD_00002688	2.55505	2.82598e-40	up	FCD_00002688	probable pectate lyase 5	--
FCD_00002701	1.30065	1.42471e-13	up	FCD_00002701	protein SIEVE ELEMENT OCCLUSION B-like	--
FCD_00002730	1.17583	3.70208e-31	up	FCD_00002730	cytochrome P450 71B34	--
FCD_00002758	-3.64435	4.90977e-35	down	FCD_00002758	L-tryptophan--pyruvate aminotransferase 1	--
FCD_00002774	-1.58135	1.21693e-20	down	FCD_00002774	protein DETOXIFICATION 29	--
FCD_00002776	-4.56689	2.16836e-08	down	FCD_00002776	protein DETOXIFICATION 29-like	--
FCD_00002777	-4.1066	1.86051e-07	down	FCD_00002777	protein DETOXIFICATION 29	--
FCD_00002778	-1.19342	8.69452e-08	down	FCD_00002778	--	--
FCD_00002785	-1.18273	2.31663e-64	down	FCD_00002785	beta-arabinofuranosyltransferase ray1	--
FCD_00002786	1.01669	3.95902e-60	up	FCD_00002786	inorganic phosphate transporter 2-1%2C chloroplastic	--
FCD_00002791	1.90309	0.0111035	up	FCD_00002791	BTB/POZ domain-containing protein At1g67900-like	--
FCD_00002795	-1.52315	0.000459689	down	FCD_00002795	probable E3 ubiquitin-protein ligase XERICO	--
FCD_00002802	2.33884	4.10514e-12	up	FCD_00002802	high affinity nitrate transporter 2.5	--
FCD_00002807	-1.45625	2.19988e-05	down	FCD_00002807	2-phytyl-1%2C4-beta-naphthoquinone methyltransferase%2C chloroplastic	--
FCD_00002815	2.02434	0.0038905	up	FCD_00002815	--	--
FCD_00002816	2.25553	4.76299e-10	up	FCD_00002816	F-box/kelch-repeat protein At1g23390	--
FCD_00002833	-1.60119	6.57839e-20	down	FCD_00002833	1%2C4-dihydroxy-2-naphthoyl-CoA synthase%2C peroxisomal	--
FCD_00002846	-1.9715	9.91274e-28	down	FCD_00002846	proline-rich receptor-like protein kinase PERK13	--
FCD_00002851	-1.30281	2.06734e-49	down	FCD_00002851	AMSH-like ubiquitin thioesterase 2 isoform X1	--
FCD_00002862	1.24259	1.03856e-19	up	FCD_00002862	polygalacturonase 1 beta-like protein 3	--
FCD_00002874	-2.92035	9.56755e-07	down	FCD_00002874	aldehyde dehydrogenase family 2 member B4%2C mitochondrial	--
FCD_00002880	1.00228	8.63993e-06	up	FCD_00002880	Transmembrane protein	--
FCD_00002881	-1.56868	2.18716e-10	down	FCD_00002881	Transmembrane protein	--
FCD_00002894	1.15147	6.66172e-34	up	FCD_00002894	Six-bladed beta-propeller	--
FCD_00002897	1.83905	1.03281e-13	up	FCD_00002897	--	--
FCD_00002904	1.62918	1.62534e-31	up	FCD_00002904	WAT1-related protein At1g70260	--
FCD_00002907	1.16508	5.43821e-11	up	FCD_00002907	Acetyltransf_1 domain-containing protein	GNAT
FCD_00002909	3.89727	5.42428e-97	up	FCD_00002909	protein ALTERED XYLOGLUCAN 4	--
FCD_00002910	3.60288	1.74978e-21	up	FCD_00002910	protein ALTERED XYLOGLUCAN 4	--
FCD_00002915	4.42149	2.40935e-08	up	FCD_00002915	D-ribose-binding periplasmic protein	--
FCD_00002921	1.58151	1.17026e-86	up	FCD_00002921	gibberellin-regulated protein 11-like	--
FCD_00002925	-1.11676	0.00138735	down	FCD_00002925	--	--
FCD_00002927	1.04226	6.53229e-109	up	FCD_00002927	IAA-amino acid hydrolase ILR1-like 1	--
FCD_00002937	-2.53717	0.000525577	down	FCD_00002937	formin-like protein 4	--
FCD_00002942	1.34431	2.03778e-44	up	FCD_00002942	pyruvate dehydrogenase E1 component subunit alpha%2C mitochondrial	--
FCD_00002943	1.1492	0.00056179	up	FCD_00002943	DExH-box ATP-dependent RNA helicase DExH15 chloroplastic	--
FCD_00002966	-1.62396	2.24309e-46	down	FCD_00002966	uncharacterized protein LOC21408701	--
FCD_00002985	-2.69422	3.82813e-98	down	FCD_00002985	oxygen-evolving enhancer protein 3%2C chloroplastic-like	--
FCD_00002988	-1.19081	2.93286e-97	down	FCD_00002988	thioredoxin-like protein CXXS1	--
FCD_00002996	-2.11528	0.00040052	down	FCD_00002996	putative receptor-like protein kinase At4g00960	--
FCD_00003007	2.34009	3.36845e-135	up	FCD_00003007	Cysteine rich receptor like kinase	--
FCD_00003016	-1.15831	7.46215e-18	down	FCD_00003016	Cysteine rich receptor like kinase	--
FCD_00003017	1.48204	1.63425e-05	up	FCD_00003017	cysteine-rich receptor-like protein kinase 10	--
FCD_00003021	3.46056	3.82232e-51	up	FCD_00003021	peroxidase 27	--
FCD_00003026	1.78568	7.19202e-09	up	FCD_00003026	gibberellin 2-beta-dioxygenase 8	--
FCD_00003027	1.87319	3.8756e-55	up	FCD_00003027	chaperone protein dnaJ 50	--
FCD_00003028	1.94309	0.000104216	up	FCD_00003028	tyrosyl-DNA phosphodiesterase 1 isoform X1	--
FCD_00003049	-1.31924	2.16363e-09	down	FCD_00003049	pectinesterase/pectinesterase inhibitor	--
FCD_00003051	1.7936	9.1007e-07	up	FCD_00003051	CRIB domain-containing protein RIC10	--
FCD_00003060	-1.00548	0.0162179	down	FCD_00003060	Glycoside hydrolase	--
FCD_00003073	-1.25423	7.45906e-29	down	FCD_00003073	pentatricopeptide repeat-containing protein At1g61870%2C mitochondrial-like	--
FCD_00003085	1.71031	0.000960732	up	FCD_00003085	protein DETOXIFICATION 40-like	--
FCD_00003094	1.05976	2.60616e-11	up	FCD_00003094	Senescence regulator	--
FCD_00003110	1.6831	9.01794e-127	up	FCD_00003110	cinnamoyl-CoA reductase 1-like	--
FCD_00003120	2.97455	0.000100248	up	FCD_00003120	zinc finger protein 1	C2H2
FCD_00003153	-1.574	2.94563e-06	down	FCD_00003153	--	--
FCD_00003154	-1.38205	3.27297e-05	down	FCD_00003154	mediator of RNA polymerase II transcription subunit 15a isoform X1	--
FCD_00003165	2.4618	0.000363627	up	FCD_00003165	triphosphate tunel metalloenzyme 3-like	--
FCD_00003167	1.70015	0.00285264	up	FCD_00003167	hypothetical protein L484_025725	--
FCD_00003168	2.0699	2.65817e-06	up	FCD_00003168	uncharacterized protein LOC21408411	--
FCD_00003172	2.11912	5.35676e-145	up	FCD_00003172	pyrophosphate-energized vacuolar membrane proton pump	--
FCD_00003173	-1.25596	6.82045e-19	down	FCD_00003173	glycerol kinase	--
FCD_00003219	2.53064	9.93794e-108	up	FCD_00003219	cucumber peeling cupredoxin-like	--
FCD_00003233	1.34132	0.00345965	up	FCD_00003233	RHOMBOID-like protein 5	--
FCD_00003253	-1.23841	1.01485e-51	down	FCD_00003253	protein UNUSUAL FLORAL ORGANS-like	--
FCD_00003259	-2.36858	0.000118125	down	FCD_00003259	late embryogenesis abundant protein 2-like	--
FCD_00003260	-1.47102	7.6143e-12	down	FCD_00003260	late embryogenesis abundant protein 2	--
FCD_00003266	1.18847	1.11098e-07	up	FCD_00003266	acyl-protein thioesterase 2	--
FCD_00003268	-2.7483	1.43066e-05	down	FCD_00003268	(6-4)DNA photolyase	--
FCD_00003270	1.80198	1.05145e-46	up	FCD_00003270	--	--
FCD_00003276	1.32165	0.0175321	up	FCD_00003276	Splicing factor-like protein	--
FCD_00003278	3.87066	2.15159e-14	up	FCD_00003278	caffeoylshikimate esterase	--
FCD_00003288	-1.47371	8.8023e-10	down	FCD_00003288	pleiotropic drug resistance protein 1	--
FCD_00003295	-1.90747	1.19462e-06	down	FCD_00003295	Pleiotropic drug resistance protein 1	--
FCD_00003324	-3.34878	0	down	FCD_00003324	auxin-induced protein AUX22	AUX/IAA
FCD_00003333	2.52687	9.4367e-06	up	FCD_00003333	F-box/kelch-repeat protein At1g80440-like	--
FCD_00003334	-1.15141	1.54185e-137	down	FCD_00003334	F-box/kelch-repeat protein At1g80440-like	--
FCD_00003342	3.14001	5.78459e-78	up	FCD_00003342	coatomer subunit beta'-2-like	--
FCD_00003344	-2.35583	2.35359e-32	down	FCD_00003344	coatomer subunit beta'-1-like	--
FCD_00003345	-2.55801	0	down	FCD_00003345	probable sulfate transporter 3.4	--
FCD_00003385	1.07468	2.29518e-96	up	FCD_00003385	Protein disulfide isomerase-like 1-6	--
FCD_00003386	1.92874	9.29797e-42	up	FCD_00003386	Late embryogenesis abundant protein	--
FCD_00003391	-1.89887	1.8926e-22	down	FCD_00003391	photosystem I reaction center subunit VI-2%2C chloroplastic	--
FCD_00003392	1.83226	3.66256e-11	up	FCD_00003392	30S ribosomal protein S17%2C chloroplastic	--
FCD_00003394	1.81894	4.88593e-18	up	FCD_00003394	protein CURVATURE THYLAKOID 1C%2C chloroplastic	--
FCD_00003397	2.79597	0.00285893	up	FCD_00003397	probable plastidic glucose transporter 3 isoform X1	--
FCD_00003409	-2.3612	1.33026e-36	down	FCD_00003409	beta-galactosidase 5-like	--
FCD_00003436	-1.32284	4.04291e-17	down	FCD_00003436	floral homeotic protein PMADS 1-like	MADS-MIKC
FCD_00003467	-2.37601	4.04136e-210	down	FCD_00003467	aldehyde oxidase GLOX1	--
FCD_00003475	1.04119	5.26258e-64	up	FCD_00003475	protein IQ-DOMAIN 32	--
FCD_00003502	2.81135	6.15007e-48	up	FCD_00003502	cytokinin riboside 5'-monophosphate phosphoribohydrolase LOG1-like	--
FCD_00003503	1.49454	4.76995e-75	up	FCD_00003503	endoglucanase 10-like	--
FCD_00003510	1.33638	1.98446e-05	up	FCD_00003510	transcription factor E2FC isoform X2	E2F-DP
FCD_00003515	2.43584	1.78192e-18	up	FCD_00003515	Zinc finger%2C C2H2 domain containing protein	C2H2
FCD_00003533	1.13494	0.00109493	up	FCD_00003533	putative E3 ubiquitin-protein ligase LIN-1	--
FCD_00003542	4.72916	5.51698e-10	up	FCD_00003542	thaumatin-like protein 1b	--
FCD_00003545	-1.27961	0.0011864	down	FCD_00003545	Transmembrane protein	--
FCD_00003569	2.15019	1.52845e-23	up	FCD_00003569	GDSL esterase/lipase EXL3-like	--
FCD_00003599	-1.03824	2.52217e-21	down	FCD_00003599	E3 ubiquitin-protein ligase ATL23	--
FCD_00003617	-1.05896	9.82881e-46	down	FCD_00003617	70 kDa peptidyl-prolyl isomerase-like	--
FCD_00003618	-2.52318	5.41385e-209	down	FCD_00003618	PREDICTED: uncharacterized protein LOC107420429	--
FCD_00003619	-2.79266	5.59668e-07	down	FCD_00003619	lecithin-cholesterol acyltransferase-like 1	--
FCD_00003624	1.86622	1.10449e-104	up	FCD_00003624	phytosulfokines 3	--
FCD_00003630	2.31352	4.28149e-19	up	FCD_00003630	--	bZIP
FCD_00003634	-2.67211	3.72367e-39	down	FCD_00003634	hypothetical protein L484_003758	--
FCD_00003664	1.49563	1.80351e-05	up	FCD_00003664	homeobox protein knotted-1-like 2	HB-KNOX
FCD_00003670	-2.61154	0.000147892	down	FCD_00003670	zinc finger CCCH domain-containing protein 23-like	C3H
FCD_00003699	-1.27606	4.41029e-10	down	FCD_00003699	pollen-specific protein SF21	--
FCD_00003700	-1.52844	1.94649e-16	down	FCD_00003700	inorganic pyrophosphatase 2-like	--
FCD_00003711	-1.13642	7.14138e-71	down	FCD_00003711	rhomboid family protein	--
FCD_00003716	1.09307	2.04471e-134	up	FCD_00003716	glycine dehydrogenase (decarboxylating)%2C mitochondrial	--
FCD_00003723	-1.21517	2.44006e-18	down	FCD_00003723	zinc transporter 4%2C chloroplastic-like	--
FCD_00003724	1.93224	9.61438e-05	up	FCD_00003724	bromodomain-containing protein DDB_G0278469	--
FCD_00003725	2.12906	4.24031e-63	up	FCD_00003725	NDR1/HIN1-like protein 6	--
FCD_00003727	1.92716	0.00953773	up	FCD_00003727	probable leucine-rich repeat receptor-like protein kinase At1g68400	--
FCD_00003743	-1.69404	2.81028e-29	down	FCD_00003743	heat shock factor protein HSF30	HSF
FCD_00003746	-1.27773	2.06592e-15	down	FCD_00003746	IQ domain-containing protein IQM1	--
FCD_00003775	-2.21617	1.62452e-07	down	FCD_00003775	Os01g0184050%2C partial	--
FCD_00003781	-1.4925	1.21228e-158	down	FCD_00003781	solute carrier family 25 member 44-like	--
FCD_00003800	1.76968	0.000657284	up	FCD_00003800	thermospermine synthase ACAULIS5	--
FCD_00003825	2.53154	1.90266e-07	up	FCD_00003825	Alpha/beta hydrolase fold	--
FCD_00003854	1.38831	3.2692e-08	up	FCD_00003854	alpha-amylase	--
FCD_00003856	-1.1859	0.000121344	down	FCD_00003856	thioredoxin-like 4%2C chloroplastic	--
FCD_00003889	1.11881	0.000138139	up	FCD_00003889	probable serine/threonine-protein kinase At1g01540	--
FCD_00003903	-1.13633	0.038523	down	FCD_00003903	WUSCHEL-related homeobox 4	HB-WOX
FCD_00003916	3.57695	9.74322e-07	up	FCD_00003916	probable inactive receptor kinase At5g67200	--
FCD_00003930	2.7082	0	up	FCD_00003930	probable isoaspartyl peptidase/L-asparaginase 2	--
FCD_00003934	1.56452	0.000969235	up	FCD_00003934	--	--
FCD_00003955	1.29909	0.0221703	up	FCD_00003955	Transmembrane protein	--
FCD_00003961	-1.51713	0.0188919	down	FCD_00003961	Clavata3/ESR (CLE) gene family member MtCLE20	--
FCD_00003979	8.42341	2.15811e-11	up	FCD_00003979	cytochrome P450 81E8-like	--
FCD_00003988	1.11141	0.0234656	up	FCD_00003988	uncharacterized protein LOC112093365	--
FCD_00003997	-2.66243	4.3622e-122	down	FCD_00003997	subtilisin-like protease SBT1.7	--
FCD_00004033	-1.43994	1.07691e-27	down	FCD_00004033	F-box/kelch-repeat protein At5g43190	--
FCD_00004039	1.3165	3.6674e-43	up	FCD_00004039	uncharacterized protein LOC21384653	--
FCD_00004054	4.97832	1.32006e-23	up	FCD_00004054	serine carboxypeptidase-like 1	--
FCD_00004057	-2.38883	5.07406e-20	down	FCD_00004057	hippocampus abundant transcript-like protein 1 isoform X2	--
FCD_00004060	-1.0391	0.000552259	down	FCD_00004060	plastocyanin%2C chloroplastic	--
FCD_00004065	-1.56021	0.000178053	down	FCD_00004065	serine/threonine-protein kinase STY46-like	--
FCD_00004089	-1.34338	0.000762325	down	FCD_00004089	Alcohol dehydrogenase-like 7	--
FCD_00004091	-1.15542	9.9896e-188	down	FCD_00004091	neutral ceramidase-like	--
FCD_00004107	1.47407	1.50995e-09	up	FCD_00004107	uncharacterized protein LOC21407607	--
FCD_00004134	-1.05881	2.36981e-15	down	FCD_00004134	BTB/POZ domain-containing protein At2g30600	--
FCD_00004135	6.6944	2.67224e-07	up	FCD_00004135	--	--
FCD_00004156	-4.81339	4.84298e-36	down	FCD_00004156	glycosyltransferase family 92 protein Os08g0121900-like	--
FCD_00004158	-1.03283	8.27362e-35	down	FCD_00004158	Bromodomain and PHD finger-containing protein 3	--
FCD_00004159	-2.40439	3.4562e-229	down	FCD_00004159	transport and Golgi organization 2 homolog	--
FCD_00004175	1.08603	0.00146537	up	FCD_00004175	glyceraldehyde-3-phosphate dehydrogenase B%2C chloroplastic	--
FCD_00004230	-1.41886	8.40631e-15	down	FCD_00004230	calvin cycle protein CP12-3%2C chloroplastic	--
FCD_00004240	1.19778	2.6997e-35	up	FCD_00004240	galactan beta-1%2C4-galactosyltransferase GALS1	--
FCD_00004241	1.0504	0.00184035	up	FCD_00004241	--	--
FCD_00004246	-1.26354	3.80007e-08	down	FCD_00004246	protein MIZU-KUSSEI 1	--
FCD_00004252	-1.73725	3.65589e-16	down	FCD_00004252	putative calcium-binding protein CML19	--
FCD_00004271	-3.88147	3.1451e-95	down	FCD_00004271	rust resistance kinase Lr10-like	--
FCD_00004304	-2.0419	1.29221e-26	down	FCD_00004304	RNA polymerase sigma factor sigE%2C chloroplastic/mitochondrial	--
FCD_00004338	3.68021	0	up	FCD_00004338	acidic endochitinase-like	--
FCD_00004387	-1.35188	1.44815e-13	down	FCD_00004387	delta(1)-pyrroline-2-carboxylate reductase	--
FCD_00004428	1.10345	1.05734e-05	up	FCD_00004428	protein DETOXIFICATION 35-like	--
FCD_00004447	1.50096	0.00451897	up	FCD_00004447	Transmembrane protein	--
FCD_00004453	1.47927	0.00932452	up	FCD_00004453	kinesin-like protein KIN-10C isoform X1	--
FCD_00004461	1.16649	0.0006459	up	FCD_00004461	ribosomal RNA-processing protein 14-C-like	--
FCD_00004462	-1.49695	0.00258701	down	FCD_00004462	pectin acetylesterase 9	--
FCD_00004466	-3.1189	1.86592e-21	down	FCD_00004466	neural Wiskott-Aldrich syndrome protein-like	--
FCD_00004470	-2.42067	1.04924e-35	down	FCD_00004470	PAR1 protein	--
FCD_00004490	1.00882	1.17817e-22	up	FCD_00004490	heavy metal-associated isoprenylated plant protein 39	--
FCD_00004491	1.17693	1.50653e-108	up	FCD_00004491	pentatricopeptide repeat-containing protein At3g60050-like	--
FCD_00004495	-3.57596	1.27497e-16	down	FCD_00004495	transmembrane ascorbate ferrireductase 1	--
FCD_00004496	-2.99449	7.06534e-76	down	FCD_00004496	transmembrane ascorbate ferrireductase 1	--
FCD_00004540	-1.12808	1.34037e-26	down	FCD_00004540	F-box protein PP2-A13	--
FCD_00004565	-1.55094	2.05947e-09	down	FCD_00004565	ethylene-responsive transcription factor ERF027-like	AP2/ERF-ERF
FCD_00004567	-2.03951	6.7127e-08	down	FCD_00004567	dehydration-responsive element-binding protein 1B-like	AP2/ERF-ERF
FCD_00004578	1.34448	3.68483e-109	up	FCD_00004578	LysM domain containing protein	--
FCD_00004600	-1.00625	0.0221465	down	FCD_00004600	LOW protein: M-phase inducer phosphatase-like protein	--
FCD_00004625	1.27336	7.25267e-31	up	FCD_00004625	subtilisin-like protease SBT1.3	--
FCD_00004626	1.47616	3.63473e-06	up	FCD_00004626	subtilisin-like protease SBT1.3	--
FCD_00004630	-1.78227	4.18067e-82	down	FCD_00004630	alpha-L-fucosidase 1-like	--
FCD_00004675	2.69382	7.24252e-54	up	FCD_00004675	G-type lectin S-receptor-like serine/threonine-protein kinase At4g27290	--
FCD_00004681	-1.8939	4.15424e-08	down	FCD_00004681	G-type lectin S-receptor-like serine/threonine-protein kinase At4g27290 isoform X2	--
FCD_00004704	1.32153	1.94658e-95	up	FCD_00004704	methionine gamma-lyase	--
FCD_00004705	1.09917	8.00311e-17	up	FCD_00004705	embryogenesis-associated protein EMB8-like	--
FCD_00004711	1.58729	3.48627e-15	up	FCD_00004711	uncharacterized protein LOC21398443	--
FCD_00004714	2.05815	5.02819e-06	up	FCD_00004714	metal-nicotianamine transporter YSL1	--
FCD_00004715	-1.55929	6.33785e-29	down	FCD_00004715	NADP-specific glutamate dehydrogenase	--
FCD_00004738	1.3627	2.57832e-15	up	FCD_00004738	WD repeat-containing protein 44-like	--
FCD_00004753	1.41296	1.24136e-05	up	FCD_00004753	Werner Syndrome-like exonuclease	--
FCD_00004769	-1.25081	0.000106356	down	FCD_00004769	probable E3 ubiquitin-protein ligase RHA4A	--
FCD_00004775	2.87463	3.35262e-19	up	FCD_00004775	cellulose synthase-like protein G3	--
FCD_00004791	1.34811	0.0145651	up	FCD_00004791	probable inactive ATP-dependent zinc metalloprotease FTSHI 1%2C chloroplastic	--
FCD_00004795	3.3034	5.9662e-05	up	FCD_00004795	ribosomal protein-like protein	--
FCD_00004803	3.74478	1.64926e-13	up	FCD_00004803	Late embryogenesis abundant protein	--
FCD_00004806	-1.1635	1.80973e-126	down	FCD_00004806	UDP-glucose 4-epimerase GEPI48-like	--
FCD_00004814	2.34926	2.26691e-06	up	FCD_00004814	NAD(P)H-quinone oxidoreductase subunit S%2C chloroplastic	--
FCD_00004815	-4.9934	1.09132e-65	down	FCD_00004815	hypothetical protein L484_001386	--
FCD_00004818	-1.5634	9.37264e-11	down	FCD_00004818	putative E3 ubiquitin-protein ligase UBR7	--
FCD_00004827	-1.57253	3.46843e-76	down	FCD_00004827	probable protein phosphatase 2C 8	--
FCD_00004828	2.89555	0	up	FCD_00004828	endoglucanase 6	--
FCD_00004829	1.01355	1.17373e-15	up	FCD_00004829	dentin sialophosphoprotein-like isoform X2	--
FCD_00004839	-1.64459	0.00174146	down	FCD_00004839	--	--
FCD_00004846	-1.64497	0.0048033	down	FCD_00004846	probable WRKY transcription factor 41	WRKY
FCD_00004855	1.01951	1.21179e-11	up	FCD_00004855	protein trichome birefringence-like 23	--
FCD_00004863	-1.66212	0.0356341	down	FCD_00004863	--	--
FCD_00004864	-1.69109	3.8047e-18	down	FCD_00004864	Crooked neck-like protein 1	--
FCD_00004872	1.91065	3.51576e-30	up	FCD_00004872	uncharacterized protein LOC21395307	--
FCD_00004881	-1.04749	6.4833e-16	down	FCD_00004881	Putative glucose-6-phosphate 1-epimerase	--
FCD_00004893	-1.14936	0.00786115	down	FCD_00004893	BTB/POZ domain-containing protein POB1-like isoform X1	--
FCD_00004898	-2.3619	1.63118e-136	down	FCD_00004898	intracellular protein transporter USO1-like protein	--
FCD_00004906	-1.81282	3.79471e-17	down	FCD_00004906	cation/H(+) antiporter 18-like	--
FCD_00004924	-4.99892	1.43467e-92	down	FCD_00004924	putative cell division cycle ATPase	--
FCD_00004926	-1.12501	0.00033688	down	FCD_00004926	probable membrane-associated kinase regulator 2	--
FCD_00004941	1.12156	8.86225e-05	up	FCD_00004941	Cysteine-rich receptor-like protein kinase 29	--
FCD_00004942	1.24986	0.000626934	up	FCD_00004942	Cysteine-rich receptor-like protein kinase 29	--
FCD_00004954	-3.7027	9.23426e-39	down	FCD_00004954	meiotic recombination protein SPO11-2	--
FCD_00004966	-1.75391	8.80664e-134	down	FCD_00004966	heat shock protein 83	C2H2
FCD_00004967	-1.24145	0.0451367	down	FCD_00004967	heat shock protein 83-like	--
FCD_00004968	-1.6059	3.21763e-10	down	FCD_00004968	heat shock protein 83	--
FCD_00004969	-1.06676	2.4903e-57	down	FCD_00004969	mitogen-activated protein kinase homolog MMK2-like	--
FCD_00004971	-1.56355	5.23327e-09	down	FCD_00004971	probable polygalacturonase	--
FCD_00004972	-1.96408	2.57452e-08	down	FCD_00004972	protein SPIRAL1-like 5	--
FCD_00004973	-1.77217	2.54908e-121	down	FCD_00004973	Fatty acid hydroxylase	--
FCD_00004974	-1.17048	3.41283e-09	down	FCD_00004974	uncharacterized protein LOC112094579	--
FCD_00004990	-1.02359	9.97838e-09	down	FCD_00004990	Histone deacetylase complex subunit SAP30/SAP30-like	--
FCD_00005000	-1.41749	4.59315e-05	down	FCD_00005000	Putative transporter arsB	--
FCD_00005005	-1.11811	2.67934e-58	down	FCD_00005005	short-chain dehydrogenase TIC 32%2C chloroplastic-like	--
FCD_00005025	-2.8529	3.69002e-18	down	FCD_00005025	probable serine/threonine-protein kinase At5g41260	--
FCD_00005029	-1.49939	1.53743e-64	down	FCD_00005029	glucan endo-1%2C3-beta-glucosidase 8-like	--
FCD_00005035	-1.34684	2.34476e-16	down	FCD_00005035	NADPH-dependent aldehyde reductase-like protein%2C chloroplastic	--
FCD_00005036	-1.2635	0.000170131	down	FCD_00005036	protein SINE1	--
FCD_00005048	-1.6009	3.72486e-05	down	FCD_00005048	--	--
FCD_00005102	1.08112	1.51859e-15	up	FCD_00005102	histone H2B.9-like	--
FCD_00005144	1.03024	0.000319256	up	FCD_00005144	protein ALUMINUM SENSITIVE 3	--
FCD_00005181	1.06924	0.00472258	up	FCD_00005181	probable DNA helicase MCM8	--
FCD_00005185	-1.44872	0.000167606	down	FCD_00005185	interactor of constitutive active ROPs 2%2C chloroplastic isoform X1	--
FCD_00005205	1.37421	2.84294e-148	up	FCD_00005205	Leucine-rich repeat extensin-like protein 2	--
FCD_00005207	1.95226	4.66912e-06	up	FCD_00005207	peroxidase 21	--
FCD_00005208	1.41239	1.40337e-05	up	FCD_00005208	transcription initiation factor TFIID subunit 7-like	--
FCD_00005223	-1.46889	3.41984e-22	down	FCD_00005223	Zinc finger%2C RING-CH-type	--
FCD_00005224	1.24779	1.35682e-25	up	FCD_00005224	Methyltransferase type	--
FCD_00005226	-1.62653	2.34514e-40	down	FCD_00005226	probable E3 ubiquitin-protein ligase LOG2	--
FCD_00005233	1.11216	7.19622e-117	up	FCD_00005233	aquaporin PIP2-2-like	--
FCD_00005255	1.57435	6.07188e-134	up	FCD_00005255	Phenylalanine ammonia-lyase	--
FCD_00005256	3.70883	2.26839e-173	up	FCD_00005256	isocitrate dehydrogenase [NAD] catalytic subunit 5%2C mitochondrial	--
FCD_00005292	1.55757	2.88024e-07	up	FCD_00005292	auxin-responsive protein SAUR50	--
FCD_00005319	1.20885	2.13607e-42	up	FCD_00005319	ACT domain-containing protein ACR10	--
FCD_00005323	-1.3424	3.85886e-256	down	FCD_00005323	Major facilitator	--
FCD_00005329	-1.61481	4.10723e-06	down	FCD_00005329	alpha carbonic anhydrase 7-like	--
FCD_00005344	3.08577	0	up	FCD_00005344	thaumatin-like protein	--
FCD_00005353	-2.61325	1.2766e-10	down	FCD_00005353	UDP-glycosyltransferase 73C6-like	--
FCD_00005357	-2.5583	9.84007e-05	down	FCD_00005357	UDP-glycosyltransferase 73C6-like	--
FCD_00005358	-1.5025	0.0211373	down	FCD_00005358	UDP-glycosyltransferase 73D1	--
FCD_00005375	-2.4769	4.7917e-09	down	FCD_00005375	UDP-glycosyltransferase 73C1-like	--
FCD_00005384	-1.55425	3.70498e-28	down	FCD_00005384	threonine dehydratase biosynthetic%2C chloroplastic	--
FCD_00005390	-1.82215	2.543e-13	down	FCD_00005390	pentatricopeptide repeat-containing protein At1g07590%2C mitochondrial	--
FCD_00005399	-1.24624	4.52898e-127	down	FCD_00005399	F-box protein PP2-A15	--
FCD_00005410	-1.17148	2.80027e-12	down	FCD_00005410	cytochrome P450 71A1-like	--
FCD_00005417	-1.36274	1.59339e-06	down	FCD_00005417	Alpha/beta hydrolase fold	--
FCD_00005431	-2.01513	4.61849e-06	down	FCD_00005431	auxin-binding protein ABP19a	--
FCD_00005451	1.11731	0.0172914	up	FCD_00005451	Carbon-nitrogen hydrolase	--
FCD_00005452	-1.48522	1.6374e-51	down	FCD_00005452	protein BIG GRAIN 1-like B	--
FCD_00005454	-2.12772	1.21769e-09	down	FCD_00005454	protein Brevis radix-like 2	--
FCD_00005461	7.14814	6.81935e-08	up	FCD_00005461	protein ACCELERATED CELL DEATH 6 isoform X1	--
FCD_00005483	-1.1546	3.55383e-117	down	FCD_00005483	probable phospholipid-transporting ATPase 4 isoform X1	--
FCD_00005488	-1.97517	8.00952e-09	down	FCD_00005488	protein IQ-DOMAIN 1-like	--
FCD_00005490	-1.33578	0.00631615	down	FCD_00005490	--	--
FCD_00005500	-1.01685	4.98229e-16	down	FCD_00005500	heterogeneous nuclear ribonucleoprotein 1	--
FCD_00005505	1.48314	5.2491e-17	up	FCD_00005505	beta-fructofuranosidase%2C insoluble isoenzyme CWINV1-like	--
FCD_00005523	1.1505	3.15659e-61	up	FCD_00005523	AT1G17665-like protein	--
FCD_00005524	3.63134	5.69417e-13	up	FCD_00005524	--	--
FCD_00005525	1.18735	0.00221314	up	FCD_00005525	--	--
FCD_00005527	1.52996	8.01602e-257	up	FCD_00005527	beta-galactosidase 1	--
FCD_00005531	-1.8503	6.06716e-10	down	FCD_00005531	3-epi-6-deoxocathasterone 23-monooxygenase	--
FCD_00005562	-4.76245	3.07976e-11	down	FCD_00005562	F-box domain containing protein	--
FCD_00005567	-1.60958	3.31446e-13	down	FCD_00005567	F-box/LRR-repeat protein At4g14103-like	--
FCD_00005573	-5.12665	2.19918e-07	down	FCD_00005573	IAA-amino acid hydrolase ILR1-like 4	--
FCD_00005574	1.92321	0.000710333	up	FCD_00005574	jacalin-related lectin 19	--
FCD_00005576	1.02576	4.41112e-24	up	FCD_00005576	Glycosyl transferase	--
FCD_00005579	1.15056	5.26476e-14	up	FCD_00005579	Ribonuclease P/MRP%2C subunit POP	--
FCD_00005580	1.09216	1.28538e-118	up	FCD_00005580	protein HEADING DATE 3B-like isoform X1	--
FCD_00005581	1.13857	1.31896e-21	up	FCD_00005581	transcription factor bHLH87	--
FCD_00005596	2.58893	1.13357e-32	up	FCD_00005596	putative lrr receptor-like serine/threonine-protein kinase	--
FCD_00005602	3.2049	2.68119e-07	up	FCD_00005602	hypothetical protein PanWU01x14_194630	--
FCD_00005613	4.65282	3.88855e-64	up	FCD_00005613	acid phosphatase 1	--
FCD_00005620	-2.03533	0	down	FCD_00005620	profilin-3	--
FCD_00005643	-1.37439	4.69191e-44	down	FCD_00005643	--	--
FCD_00005647	4.58233	6.28807e-11	up	FCD_00005647	GATA transcription factor 9-like	C2C2-GATA
FCD_00005651	1.39914	0.000529956	up	FCD_00005651	CASP-like protein 3A1	--
FCD_00005655	-3.13299	9.37412e-08	down	FCD_00005655	ankyrin repeat-containing protein At5g02620-like	--
FCD_00005671	3.16151	1.72858e-15	up	FCD_00005671	auxin-responsive protein IAA27-like	AUX/IAA
FCD_00005685	-3.93105	1.18159e-184	down	FCD_00005685	golgin candidate 5	--
FCD_00005687	-2.29848	8.15509e-12	down	FCD_00005687	protein CURVATURE THYLAKOID 1C%2C chloroplastic	--
FCD_00005689	-3.14744	3.40598e-14	down	FCD_00005689	30S ribosomal protein S17%2C chloroplastic-like	--
FCD_00005690	-3.52574	7.74681e-84	down	FCD_00005690	photosystem I reaction center subunit VI-2%2C chloroplastic	--
FCD_00005715	-1.59259	4.16882e-07	down	FCD_00005715	GDSL esterase/lipase 1	--
FCD_00005724	-1.21556	1.52195e-07	down	FCD_00005724	17.4 kDa class III heat shock protein	--
FCD_00005725	-1.0008	2.60533e-60	down	FCD_00005725	--	--
FCD_00005765	-1.04075	0.0116131	down	FCD_00005765	uncharacterized protein LOC21400976	--
FCD_00005768	1.77515	0	up	FCD_00005768	pectinesterase 3	--
FCD_00005776	1.08995	2.21366e-05	up	FCD_00005776	Nuclease associated modular domain	--
FCD_00005781	1.50144	2.26199e-187	up	FCD_00005781	Fungal lipase-like domain containing protein	--
FCD_00005791	1.84161	8.32677e-18	up	FCD_00005791	protein ASPARTIC PROTEASE IN GUARD CELL 1-like	--
FCD_00005805	1.95592	2.1358e-24	up	FCD_00005805	pentatricopeptide repeat-containing protein At3g24000%2C mitochondrial	--
FCD_00005814	1.3656	0.000107839	up	FCD_00005814	ATP-dependent 6-phosphofructokinase 2	--
FCD_00005819	1.34063	7.54711e-11	up	FCD_00005819	BTB/POZ domain-containing protein At5g47800 isoform X1	--
FCD_00005836	1.6646	1.63296e-112	up	FCD_00005836	Cellulose synthase-like protein E6	--
FCD_00005837	2.38488	7.93105e-35	up	FCD_00005837	--	--
FCD_00005840	1.00378	5.0311e-09	up	FCD_00005840	DNA oxidative demethylase ALKBH2	--
FCD_00005852	-1.60206	0.0146887	down	FCD_00005852	Pollen Ole e 1 allergen and extensin family protein	--
FCD_00005854	1.11563	8.79458e-68	up	FCD_00005854	SNF1-related protein kinase regulatory subunit beta-2	--
FCD_00005862	2.80078	2.53208e-11	up	FCD_00005862	early nodulin-75 isoform X1	--
FCD_00005863	1.7789	4.37927e-14	up	FCD_00005863	chitin-binding lectin 1-like isoform X2	--
FCD_00005883	1.30227	0.000383602	up	FCD_00005883	glucan endo-1%2C3-beta-glucosidase 4	--
FCD_00005909	1.15721	0.00019837	up	FCD_00005909	--	--
FCD_00005912	2.7649	1.93514e-128	up	FCD_00005912	cysteine proteinase inhibitor 1	--
FCD_00005914	2.23409	2.80245e-40	up	FCD_00005914	cysteine proteinase inhibitor 5-like	--
FCD_00005915	-1.69881	4.50621e-16	down	FCD_00005915	--	--
FCD_00005919	6.9298	6.95916e-08	up	FCD_00005919	disease resistance RPP13-like protein 4	--
FCD_00005929	-1.2055	0.000236782	down	FCD_00005929	disease resistance RPP13-like protein 4	--
FCD_00005930	1.46052	0.00431164	up	FCD_00005930	probable LRR receptor-like serine/threonine-protein kinase At1g53430 isoform X2	--
FCD_00005935	-1.23771	2.7722e-17	down	FCD_00005935	tonoplast dicarboxylate transporter	--
FCD_00005944	1.39495	8.43009e-21	up	FCD_00005944	F-box protein CPR1	--
FCD_00005946	-7.359	2.6744e-08	down	FCD_00005946	F-box protein CPR1	--
FCD_00005947	-5.25229	4.86222e-26	down	FCD_00005947	F-box protein CPR1	--
FCD_00005953	1.71589	0.0103268	up	FCD_00005953	F-box protein CPR1	--
FCD_00005967	-1.52986	0.00499859	down	FCD_00005967	serine/threonine-protein kinase rio2-like isoform X1	--
FCD_00005979	-1.65831	0.000117898	down	FCD_00005979	dehydrodolichyl diphosphate synthase complex subunit NUS1	--
FCD_00005982	-1.11657	1.79037e-06	down	FCD_00005982	long-chain-alcohol O-fatty-acyltransferase-like	--
FCD_00005989	1.14172	2.64491e-05	up	FCD_00005989	BAG family molecular chaperone regulator 5%2C mitochondrial	--
FCD_00005993	-1.17397	4.27827e-06	down	FCD_00005993	Phytocyanin domain containing protein	--
FCD_00006000	-1.46426	0.000325689	down	FCD_00006000	mitochondrial pyruvate carrier 4	--
FCD_00006006	2.93844	4.0578e-14	up	FCD_00006006	uncharacterized membrane protein At1g16860	--
FCD_00006011	4.43102	3.86437e-75	up	FCD_00006011	non-specific lipid-transfer protein AP10-like	--
FCD_00006028	-1.22439	3.71656e-13	down	FCD_00006028	hypothetical protein L484_016119	--
FCD_00006038	-1.2154	1.50328e-107	down	FCD_00006038	glycine-rich domain-containing protein 1	--
FCD_00006042	1.03541	4.42334e-05	up	FCD_00006042	hypothetical protein CRG98_031993	--
FCD_00006049	1.67599	2.18819e-08	up	FCD_00006049	--	--
FCD_00006050	1.74922	4.41493e-88	up	FCD_00006050	Cdk-activating kinase assembly factor	--
FCD_00006058	2.41266	8.84481e-07	up	FCD_00006058	kinesin-like protein KIN-8B isoform X1	--
FCD_00006059	1.62837	1.25846e-05	up	FCD_00006059	kinesin-like protein KIN-8B isoform X1	--
FCD_00006075	-2.01881	2.03586e-16	down	FCD_00006075	hypothetical protein TorRG33x02_119580%2C partial	--
FCD_00006080	1.42497	6.62087e-57	up	FCD_00006080	cysteine desulfurase%2C mitochondrial	--
FCD_00006082	-1.82565	0.000312095	down	FCD_00006082	probable xyloglucan endotransglucosylase/hydrolase protein 6	--
FCD_00006134	-1.87664	0.000662345	down	FCD_00006134	uncharacterized protein LOC111292918	--
FCD_00006140	2.03561	2.915e-236	up	FCD_00006140	galactomannan galactosyltransferase 1-like	--
FCD_00006153	2.02592	1.42004e-30	up	FCD_00006153	pentatricopeptide repeat-containing protein At5g67570%2C chloroplastic	--
FCD_00006162	-2.53344	0.00068562	down	FCD_00006162	hypothetical protein L484_009391	--
FCD_00006185	1.57047	1.56991e-47	up	FCD_00006185	peroxidase 73-like	--
FCD_00006198	1.88948	6.12277e-173	up	FCD_00006198	subtilisin-like protease SBT1.7	--
FCD_00006204	1.14534	1.88618e-29	up	FCD_00006204	probable esterase KAI2	--
FCD_00006210	-1.17132	3.1823e-39	down	FCD_00006210	DNA damage-binding protein 2	--
FCD_00006224	-1.58938	4.05379e-11	down	FCD_00006224	cytochrome P450 81E8	--
FCD_00006225	-1.16258	0.0314175	down	FCD_00006225	cytochrome P450 81E8	--
FCD_00006226	-1.6125	0.00984398	down	FCD_00006226	cytochrome P450 81E8	--
FCD_00006230	-5.87089	3.44828e-34	down	FCD_00006230	cytochrome P450 81E8-like	--
FCD_00006231	-6.13567	1.74688e-41	down	FCD_00006231	Cytochrome P450%2C E-class%2C group I	--
FCD_00006232	-2.23223	1.80862e-139	down	FCD_00006232	maternal effect embryo arrest	--
FCD_00006235	2.85828	0.000164663	up	FCD_00006235	cytochrome P450 81E8	--
FCD_00006247	1.83636	9.57617e-118	up	FCD_00006247	probable LRR receptor-like serine/threonine-protein kinase At4g37250	--
FCD_00006248	2.3021	4.29794e-85	up	FCD_00006248	probable LRR receptor-like serine/threonine-protein kinase At4g37250	--
FCD_00006263	-2.35648	1.18519e-110	down	FCD_00006263	cysteine proteinase COT44-like	--
FCD_00006265	-4.21164	2.92103e-51	down	FCD_00006265	cysteine proteinase COT44	--
FCD_00006287	-1.63626	1.35884e-33	down	FCD_00006287	AChain A%2C Actinidin From Actinidia Arguta Planch (Sarusashi)	--
FCD_00006288	-1.19231	2.0814e-21	down	FCD_00006288	cysteine proteinase RD21a	--
FCD_00006289	-1.29296	1.63817e-131	down	FCD_00006289	cysteine proteinase COT44-like	--
FCD_00006326	1.20206	0.00603212	up	FCD_00006326	probable serine/threonine-protein kinase At1g01540	--
FCD_00006328	1.06626	1.50748e-29	up	FCD_00006328	PI-PLC X domain-containing protein At5g67130	--
FCD_00006334	-1.64392	1.85726e-05	down	FCD_00006334	mitogen-activated protein kinase kinase kinase 17	--
FCD_00006354	-4.61763	3.69813e-54	down	FCD_00006354	protein DCL%2C chloroplastic	--
FCD_00006370	-1.00877	2.61304e-61	down	FCD_00006370	cyclin-dependent kinase inhibitor 7	--
FCD_00006378	-3.9243	2.42755e-47	down	FCD_00006378	serine/arginine repetitive matrix-like protein	--
FCD_00006385	1.24419	1.12847e-07	up	FCD_00006385	chromatin remodeling protein EBS	--
FCD_00006393	-1.58431	7.83509e-121	down	FCD_00006393	lysine-specific demethylase JMJ25-like isoform X1	Jumonji
FCD_00006419	-1.07619	6.20717e-13	down	FCD_00006419	orotidine 5'-phosphate decarboxylase	--
FCD_00006423	1.48504	1.11936e-07	up	FCD_00006423	L-ascorbate oxidase homolog	--
FCD_00006425	1.52956	1.53157e-14	up	FCD_00006425	Tyrosyl-DNA phosphodiesterase 2	--
FCD_00006464	3.44086	8.04003e-90	up	FCD_00006464	shikimate O-hydroxycinnamoyltransferase	--
FCD_00006494	-1.42857	1.55538e-14	down	FCD_00006494	Ribonuclease Y	--
FCD_00006553	1.12757	1.37336e-11	up	FCD_00006553	stearoyl-[acyl-carrier-protein] 9-desaturase%2C chloroplastic-like	--
FCD_00006580	1.69448	2.36905e-05	up	FCD_00006580	formin-like protein 2	--
FCD_00006585	-8.74227	3.21741e-12	down	FCD_00006585	UDP-glycosyltransferase 74F2	--
FCD_00006595	-1.80552	0.000873062	down	FCD_00006595	2-alkenal reductase (NADP(+)-dependent)-like	--
FCD_00006599	-1.2131	2.30602e-09	down	FCD_00006599	polygalacturonase-like	--
FCD_00006610	-1.68344	2.25199e-30	down	FCD_00006610	probable uridine nucleosidase 2	--
FCD_00006626	-1.48111	8.01932e-61	down	FCD_00006626	probable cinnamyl alcohol dehydrogenase 1	--
FCD_00006627	2.59645	5.0626e-15	up	FCD_00006627	WAT1-related protein At1g43650-like isoform X1	--
FCD_00006631	1.05207	1.15218e-34	up	FCD_00006631	O-fucosyltransferase 29	--
FCD_00006647	1.21931	1.03925e-103	up	FCD_00006647	probable aspartyl protease At4g16563	--
FCD_00006654	1.38727	0.000243155	up	FCD_00006654	Transmembrane protein	--
FCD_00006655	1.28753	0.00789481	up	FCD_00006655	Transmembrane protein	--
FCD_00006666	-2.49704	1.63752e-62	down	FCD_00006666	14 kDa proline-rich protein DC2.15-like	--
FCD_00006677	1.49802	2.49839e-07	up	FCD_00006677	adenine phosphoribosyltransferase 3	--
FCD_00006695	1.73038	8.42157e-06	up	FCD_00006695	protein YABBY 4-like	C2C2-YABBY
FCD_00006696	1.114	2.10936e-18	up	FCD_00006696	thylakoid lumenal protein TL20.3%2C chloroplastic isoform X1	--
FCD_00006710	1.15461	0.000376623	up	FCD_00006710	21 kDa protein-like	--
FCD_00006718	1.92189	1.07811e-66	up	FCD_00006718	geraniol 8-hydroxylase-like	--
FCD_00006740	1.36157	0.024653	up	FCD_00006740	Ribonuclease H-like domain containing protein	--
FCD_00006749	-2.95512	5.10062e-12	down	FCD_00006749	hypothetical protein TorRG33x02_111700	--
FCD_00006754	1.11626	2.38644e-30	up	FCD_00006754	AT-hook motif nuclear-localized protein 1	--
FCD_00006758	-2.5214	2.41519e-73	down	FCD_00006758	protein DETOXIFICATION 56	--
FCD_00006759	-2.33424	5.1963e-09	down	FCD_00006759	protein DETOXIFICATION 56-like	--
FCD_00006760	2.05462	0.00105745	up	FCD_00006760	AT-hook motif nuclear-localized protein 24	--
FCD_00006762	-1.89472	2.3615e-120	down	FCD_00006762	Zinc finger A20 and AN1 domain-containing stress-associated protein 1	--
FCD_00006791	1.77639	0.00480235	up	FCD_00006791	subtilisin-like protease SBT1.7	--
FCD_00006801	-2.7529	2.77684e-50	down	FCD_00006801	PGR5-like protein 1A%2C chloroplastic	--
FCD_00006806	-1.54174	2.31632e-178	down	FCD_00006806	protein STAY-GREEN%2C chloroplastic-like	--
FCD_00006829	-1.63377	0.000821253	down	FCD_00006829	AP2/ERF domain containing protein	AP2/ERF-ERF
FCD_00006832	1.36494	3.97264e-75	up	FCD_00006832	ankyrin repeat-containing protein ITN1-like isoform X5	--
FCD_00006837	1.31003	1.006e-127	up	FCD_00006837	protein DETOXIFICATION 49-like	--
FCD_00006864	-1.93568	1.59752e-24	down	FCD_00006864	probable serine/threonine-protein kinase DDB_G0271682	--
FCD_00006867	-1.39657	3.05719e-227	down	FCD_00006867	RHOMBOID-like protein 2	--
FCD_00006870	1.15067	0.0187974	up	FCD_00006870	--	--
FCD_00006873	-1.33692	1.34822e-16	down	FCD_00006873	--	--
FCD_00006879	1.1819	0.0169931	up	FCD_00006879	transcription factor MYB3R-3-like isoform X1	MYB
FCD_00006882	-9.4487	3.64138e-19	down	FCD_00006882	protein P21-like	--
FCD_00006884	-10.7097	2.57149e-130	down	FCD_00006884	protein P21-like	--
FCD_00006885	-9.40159	2.25274e-153	down	FCD_00006885	thaumatin-like protein	--
FCD_00006886	-2.93129	1.29518e-129	down	FCD_00006886	thaumatin-like protein	--
FCD_00006888	1.47923	0.00174985	up	FCD_00006888	protein P21-like	--
FCD_00006890	3.30098	0	up	FCD_00006890	thaumatin-like protein 1	--
FCD_00006904	1.05806	0.00266848	up	FCD_00006904	--	--
FCD_00006925	-4.06728	4.37587e-08	down	FCD_00006925	hypothetical protein L484_005989	--
FCD_00006926	-4.66241	1.80888e-07	down	FCD_00006926	--	--
FCD_00006931	-4.44691	6.88701e-07	down	FCD_00006931	--	--
FCD_00006951	1.41872	1.83176e-45	up	FCD_00006951	glutathione S-transferase-like	--
FCD_00006953	1.4264	3.60383e-08	up	FCD_00006953	glutathione S-transferase-like	--
FCD_00006956	-3.39436	2.65707e-11	down	FCD_00006956	glutathione S-transferase F13	--
FCD_00006958	-3.01997	9.4707e-05	down	FCD_00006958	protein SRC2	--
FCD_00006961	-3.68725	8.58485e-20	down	FCD_00006961	potassium transporter 5-like	--
FCD_00006995	3.1599	5.18442e-08	up	FCD_00006995	monothiol glutaredoxin-S11-like	--
FCD_00007009	-1.12671	1.48474e-10	down	FCD_00007009	protein NETWORKED 3C	--
FCD_00007012	1.09747	0.0337965	up	FCD_00007012	probable indole-3-pyruvate monooxygenase YUCCA10	--
FCD_00007025	1.10098	0.0414509	up	FCD_00007025	myelin transcription factor-like protein	--
FCD_00007044	-2.69991	6.95397e-285	down	FCD_00007044	probable leucine-rich repeat receptor-like protein kinase At1g35710	--
FCD_00007045	-1.06634	1.36478e-20	down	FCD_00007045	histidine-containing phosphotransfer protein 1-like	--
FCD_00007053	-1.47131	2.33487e-71	down	FCD_00007053	PGAP2-interacting protein	--
FCD_00007079	2.16189	0.00101592	up	FCD_00007079	FAD-dependent urate hydroxylase-like	--
FCD_00007086	5.23309	2.26649e-10	up	FCD_00007086	NAD(P)-binding domain containing protein	--
FCD_00007094	2.18356	0.00104334	up	FCD_00007094	serine/threonine protein phosphatase 2A 57 kDa regulatory subunit B' beta isoform-like	--
FCD_00007095	1.09724	6.3725e-08	up	FCD_00007095	zinc-regulated protein 8-like	--
FCD_00007119	2.31692	1.75473e-30	up	FCD_00007119	rop guanine nucleotide exchange factor 1	--
FCD_00007178	1.53559	0.000146482	up	FCD_00007178	cellulose synthase A catalytic subunit 8 [UDP-forming]	--
FCD_00007195	2.20199	1.33617e-153	up	FCD_00007195	probable LRR receptor-like serine/threonine-protein kinase At2g24230	--
FCD_00007208	1.28046	0.000332397	up	FCD_00007208	phosphatidylinositol 4-phosphate 5-kinase MSS4-like protein	--
FCD_00007228	-1.02549	1.01068e-53	down	FCD_00007228	transcription factor bHLH30	bHLH
FCD_00007252	-1.1144	1.61556e-08	down	FCD_00007252	Cellulose synthase-like protein E6	--
FCD_00007274	1.16392	7.62609e-13	up	FCD_00007274	Serine/threonine-protein kinase/endoribonuclease ire-1	--
FCD_00007277	1.14045	3.76541e-48	up	FCD_00007277	receptor-like protein 12	--
FCD_00007278	1.20165	1.33373e-84	up	FCD_00007278	receptor-like protein 12	--
FCD_00007279	1.8235	2.0708e-75	up	FCD_00007279	ER membrane protein complex subunit 8/9 homolog	--
FCD_00007321	1.17748	4.75849e-05	up	FCD_00007321	NB-ARC domain%2C LRR domain containing protein	--
FCD_00007327	1.19903	0.0120568	up	FCD_00007327	cannabidiolic acid synthase-like	--
FCD_00007339	-1.74206	0.000940228	down	FCD_00007339	cannabidiolic acid synthase-like	--
FCD_00007340	-1.3957	0.000312035	down	FCD_00007340	hypothetical protein PanWU01x14_000210%2C partial	--
FCD_00007344	-1.0454	0.0116972	down	FCD_00007344	cannabidiolic acid synthase-like	--
FCD_00007354	-2.20265	1.39056e-53	down	FCD_00007354	probable L-type lectin-domain containing receptor kinase S.7	--
FCD_00007374	-1.36484	9.23453e-07	down	FCD_00007374	two-pore potassium channel 1-like isoform X2	--
FCD_00007375	-1.6521	4.88073e-06	down	FCD_00007375	--	--
FCD_00007393	1.06064	1.09774e-06	up	FCD_00007393	NB-ARC domain%2C LRR domain containing protein	--
FCD_00007412	1.42074	1.86117e-67	up	FCD_00007412	cytokinin riboside 5'-monophosphate phosphoribohydrolase LOG7	--
FCD_00007434	1.06922	1.4011e-29	up	FCD_00007434	TLD domain-containing protein 1	--
FCD_00007435	1.00712	5.07191e-07	up	FCD_00007435	40S ribosomal protein S17-like	--
FCD_00007437	3.05672	3.08966e-06	up	FCD_00007437	secoisolariciresinol dehydrogenase-like	--
FCD_00007438	1.4301	0.000426783	up	FCD_00007438	tropinone reductase-like 1	--
FCD_00007471	1.45751	6.51307e-11	up	FCD_00007471	protein BIC1	--
FCD_00007475	-1.2518	2.58435e-25	down	FCD_00007475	iron-sulfur assembly protein IscA-like 2%2C mitochondrial	--
FCD_00007476	-1.35438	8.45025e-13	down	FCD_00007476	--	--
FCD_00007512	-1.07283	5.64052e-42	down	FCD_00007512	1-aminocyclopropane-1-carboxylate oxidase homolog 4-like	--
FCD_00007513	2.6428	1.30494e-82	up	FCD_00007513	1-aminocyclopropane-1-carboxylate oxidase homolog 4-like	--
FCD_00007543	1.96835	2.89677e-10	up	FCD_00007543	TFL1-like protein	--
FCD_00007554	2.08387	8.18755e-230	up	FCD_00007554	solute carrier family 35 member F1-like	--
FCD_00007560	-1.56588	0.00480882	down	FCD_00007560	--	--
FCD_00007575	-1.31342	0.000197535	down	FCD_00007575	pleiotropic drug resistance protein 2	--
FCD_00007608	1.1283	0.0433381	up	FCD_00007608	trihelix transcription factor PTL	Trihelix
FCD_00007617	1.05906	0.00186176	up	FCD_00007617	Putative phytosulfokines 6	--
FCD_00007620	-1.51974	6.63809e-08	down	FCD_00007620	heat stress transcription factor A-3	HSF
FCD_00007621	-1.52154	1.88922e-05	down	FCD_00007621	--	HSF
FCD_00007627	2.10427	0.000156111	up	FCD_00007627	delta(14)-sterol reductase	--
FCD_00007651	1.00276	3.29862e-05	up	FCD_00007651	probable 3-deoxy-D-manno-octulosonic acid transferase%2C mitochondrial	--
FCD_00007657	-1.75715	0	down	FCD_00007657	transcriptional regulator EFH1 isoform X2	Trihelix
FCD_00007688	-1.00231	6.78009e-33	down	FCD_00007688	anthocyanin 1	MYB-related
FCD_00007689	-1.11553	6.88873e-07	down	FCD_00007689	anthocyanin 1	MYB-related
FCD_00007730	1.35861	0	up	FCD_00007730	GTP-binding nuclear protein	--
FCD_00007740	-1.10037	9.19107e-11	down	FCD_00007740	EG45-like domain containing protein	--
FCD_00007747	1.15197	3.87112e-08	up	FCD_00007747	FAD/NAD(P)-binding domain containing protein	--
FCD_00007797	-4.66358	1.16352e-46	down	FCD_00007797	LL-diaminopimelate aminotransferase	--
FCD_00007798	-1.16668	2.7098e-19	down	FCD_00007798	corepressor interacting with RBPJ 1-like	--
FCD_00007799	-1.68679	3.98379e-18	down	FCD_00007799	corepressor interacting with RBPJ 1-like	--
FCD_00007805	-1.33113	1.31305e-17	down	FCD_00007805	--	--
FCD_00007811	-3.65695	9.15666e-20	down	FCD_00007811	heavy metal-associated isoprenylated plant protein 24	--
FCD_00007841	1.12061	2.14146e-51	up	FCD_00007841	myotubularin-related protein DDB_G0290005-like	--
FCD_00007879	-1.13779	8.31158e-06	down	FCD_00007879	RNA-binding protein 38-like	--
FCD_00007883	-1.21475	1.80015e-30	down	FCD_00007883	hypothetical protein PanWU01x14_242670	--
FCD_00007884	-1.03806	1.10315e-58	down	FCD_00007884	7-deoxyloganetin glucosyltransferase-like	--
FCD_00007886	3.35506	1.18803e-14	up	FCD_00007886	expansin-A15 isoform X1	--
FCD_00007889	3.4035	1.28235e-15	up	FCD_00007889	43kDa postsynaptic protein	--
FCD_00007890	1.45422	7.6526e-06	up	FCD_00007890	methyltransferase-like protein 7A	--
FCD_00007891	2.98137	5.25563e-09	up	FCD_00007891	--	--
FCD_00007924	2.22531	7.46237e-11	up	FCD_00007924	protein argonaute 7	--
FCD_00007938	3.88957	5.38589e-74	up	FCD_00007938	Transmembrane protein	--
FCD_00007942	-1.52357	6.02722e-107	down	FCD_00007942	uncharacterized protein LOC21398804	--
FCD_00007954	1.02353	4.50986e-24	up	FCD_00007954	uncharacterized protein At5g01610	--
FCD_00007988	2.02465	1.37013e-06	up	FCD_00007988	NAC transcription factor 29-like	NAC
FCD_00008020	1.06086	5.60641e-66	up	FCD_00008020	probable inactive purple acid phosphatase 1	--
FCD_00008024	-4.80885	1.84581e-06	down	FCD_00008024	protein AF-9 isoform X1	--
FCD_00008027	-1.14345	0.00679873	down	FCD_00008027	probable nucleoredoxin 1	--
FCD_00008057	-2.53495	2.65873e-08	down	FCD_00008057	protein CRABS CLAW isoform X2	C2C2-YABBY
FCD_00008058	1.1211	5.0202e-08	up	FCD_00008058	squamosa promoter-binding-like protein 6	SBP
FCD_00008061	6.77408	1.65612e-07	up	FCD_00008061	--	--
FCD_00008081	1.14011	6.84701e-43	up	FCD_00008081	ACT domain-containing protein ACR4	--
FCD_00008116	-1.93564	1.52468e-20	down	FCD_00008116	UDP-glycosyltransferase 89A2-like	--
FCD_00008126	-1.49842	0.0083957	down	FCD_00008126	U-box domain-containing protein 34 isoform X1	--
FCD_00008130	-1.40884	1.00729e-26	down	FCD_00008130	telomere repeat-binding factor 4-like	MYB-related
FCD_00008131	-1.46385	1.26006e-35	down	FCD_00008131	THO complex subunit 6	--
FCD_00008133	2.20535	0.0349072	up	FCD_00008133	diacylglycerol O-acyltransferase 1 isoform X2	--
FCD_00008155	-2.32988	2.74707e-245	down	FCD_00008155	cytokinin dehydrogenase 3-like	--
FCD_00008156	-1.82038	0	down	FCD_00008156	cytokinin dehydrogenase 2-like	--
FCD_00008158	1.40113	0.000342177	up	FCD_00008158	LOB domain-containing protein 22-like	LOB
FCD_00008160	2.67054	1.67277e-17	up	FCD_00008160	DUF761 domain-containing protein/DUF4408 domain-containing protein	--
FCD_00008162	1.54426	6.67388e-17	up	FCD_00008162	receptor-like serine/threonine-protein kinase ALE2 isoform X1	--
FCD_00008165	2.02803	8.14541e-11	up	FCD_00008165	uncharacterized protein LOC21409898 isoform X1	--
FCD_00008178	-1.38542	1.46942e-93	down	FCD_00008178	cytidine deaminase 1	--
FCD_00008180	1.16835	0.00280859	up	FCD_00008180	hypothetical protein CUMW_169810	--
FCD_00008182	-1.83347	3.34086e-303	down	FCD_00008182	1-aminocyclopropane-1-carboxylate oxidase 1	--
FCD_00008189	-1.02876	6.49692e-25	down	FCD_00008189	transcription initiation factor IIE subunit beta-like	--
FCD_00008190	-1.48861	3.19407e-49	down	FCD_00008190	serine acetyltransferase 5	--
FCD_00008191	-8.26601	3.27537e-11	down	FCD_00008191	pentatricopeptide repeat-containing protein At2g15690-like	--
FCD_00008201	-1.01214	0.00481862	down	FCD_00008201	SNF2 domain protein	--
FCD_00008207	-1.39586	0.0064505	down	FCD_00008207	SNF2 domain protein	--
FCD_00008211	1.37509	1.99013e-127	up	FCD_00008211	xaa-Pro dipeptidase	--
FCD_00008214	2.20525	6.13355e-13	up	FCD_00008214	probable phospholipase A2 homolog 1	--
FCD_00008228	1.55845	2.23371e-73	up	FCD_00008228	zinc protease PQQL-like	--
FCD_00008234	4.81138	5.82337e-31	up	FCD_00008234	IAA-amino acid hydrolase ILR1-like 4	--
FCD_00008235	-2.63752	8.95747e-208	down	FCD_00008235	IAA-amino acid hydrolase ILR1-like 4	--
FCD_00008238	-1.66522	5.10566e-92	down	FCD_00008238	IAA-amino acid hydrolase ILR1-like 4	--
FCD_00008243	-2.2542	1.27284e-31	down	FCD_00008243	probable LRR receptor-like serine/threonine-protein kinase At4g29180	--
FCD_00008245	-1.64647	9.83427e-12	down	FCD_00008245	zinc finger CCCH domain-containing protein 20	C3H
FCD_00008268	-1.63931	2.35422e-57	down	FCD_00008268	Oxidative stress 3	--
FCD_00008281	1.87574	0.00238845	up	FCD_00008281	receptor-like protein kinase HSL1	--
FCD_00008288	-3.06943	0	down	FCD_00008288	receptor-like protein kinase HSL1	--
FCD_00008292	-1.35607	1.8884e-152	down	FCD_00008292	Ceramide glucosyltransferase	--
FCD_00008315	2.81871	5.6215e-07	up	FCD_00008315	RNA-dependent RNA polymerase-type	--
FCD_00008316	3.12629	1.08261e-12	up	FCD_00008316	probable RNA-dependent RNA polymerase 5 isoform X1	--
FCD_00008336	-1.61061	9.66436e-139	down	FCD_00008336	protein SRC2	--
FCD_00008339	-1.18979	2.92356e-143	down	FCD_00008339	3-oxo-Delta(4%2C5)-steroid 5-beta-reductase-like	--
FCD_00008343	-1.83341	1.49167e-203	down	FCD_00008343	3-oxo-Delta(4%2C5)-steroid 5-beta-reductase-like	--
FCD_00008368	-2.16876	0	down	FCD_00008368	REF/SRPP-like protein At3g05500	--
FCD_00008369	-1.6257	4.33767e-15	down	FCD_00008369	ATP-dependent Clp protease proteolytic subunit-related protein 3%2C chloroplastic	--
FCD_00008370	-2.28328	2.2449e-20	down	FCD_00008370	T-box protein	--
FCD_00008396	1.1268	0.00598401	up	FCD_00008396	DUF538 domain-containing protein	--
FCD_00008406	-1.23935	0.000427123	down	FCD_00008406	F-box domain containing protein	--
FCD_00008425	-2.50702	7.39048e-37	down	FCD_00008425	F-box protein PP2-B15-like	--
FCD_00008426	-8.14247	2.17201e-10	down	FCD_00008426	UBP1-associated protein 2C-like	--
FCD_00008429	-2.20927	3.14271e-36	down	FCD_00008429	phospholipase D zeta 1 isoform X1	--
FCD_00008430	1.3812	0.00915949	up	FCD_00008430	ABC transporter G family member 11	--
FCD_00008456	-1.22759	0.0119538	down	FCD_00008456	calmodulin-binding protein 60 B-like isoform X2	--
FCD_00008466	-1.13911	8.55552e-06	down	FCD_00008466	exonuclease mut-7	--
FCD_00008468	10.9651	1.79637e-19	up	FCD_00008468	receptor-like protein 12	--
FCD_00008475	1.72168	2.46994e-05	up	FCD_00008475	pentatricopeptide repeat-containing protein At1g09190	--
FCD_00008479	-1.452	1.58472e-17	down	FCD_00008479	universal stress protein A-like protein	--
FCD_00008480	1.34701	1.19012e-181	up	FCD_00008480	Calreticulin	--
FCD_00008481	-2.49604	0	down	FCD_00008481	pyrophosphate-energized vacuolar membrane proton pump 1-like	--
FCD_00008491	9.96769	2.80023e-16	up	FCD_00008491	receptor-like protein 12	--
FCD_00008501	1.14769	5.43996e-06	up	FCD_00008501	Homeobox protein knotted-1-like 1	HB-KNOX
FCD_00008507	1.20129	0.00548879	up	FCD_00008507	BTB-kelch protein	--
FCD_00008556	3.6668	1.36621e-87	up	FCD_00008556	vacuolar protein sorting-associated protein 35A-like	--
FCD_00008558	1.32094	0.000465509	up	FCD_00008558	rac-like GTP-binding protein RHO1	--
FCD_00008560	4.32428	2.02629e-15	up	FCD_00008560	Cell cycle checkpoint protein RAD17	--
FCD_00008561	3.70872	1.50594e-22	up	FCD_00008561	L10-interacting MYB domain-containing protein-like	--
FCD_00008567	1.47273	8.5487e-58	up	FCD_00008567	proteasome subunit alpha type-7	--
FCD_00008573	-2.59467	9.17276e-14	down	FCD_00008573	thiosulfate sulfurtransferase 18 isoform X1	--
FCD_00008575	6.76015	1.94363e-07	up	FCD_00008575	oligopeptide transporter 7-like	--
FCD_00008576	5.36588	6.22687e-16	up	FCD_00008576	calmodulin-lysine N-methyltransferase isoform X1	--
FCD_00008577	7.00525	0	up	FCD_00008577	thaumatin-like protein 1b	--
FCD_00008582	-9.4116	4.33548e-55	down	FCD_00008582	chaperone protein dnaJ 11%2C chloroplastic-like	--
FCD_00008583	-5.857	2.90521e-19	down	FCD_00008583	DNA-(apurinic or apyrimidinic site) lyase 2 isoform X1	--
FCD_00008584	-2.79314	1.80354e-09	down	FCD_00008584	transcription factor bHLH121	bHLH
FCD_00008620	4.21821	6.89671e-14	up	FCD_00008620	Glyoxalase-like domain containing protein	--
FCD_00008623	1.17951	0.000105739	up	FCD_00008623	fructose-bisphosphate aldolase 1%2C chloroplastic-like	--
FCD_00008631	1.46698	4.91696e-11	up	FCD_00008631	cytochrome P450 84A1	--
FCD_00008639	-1.17806	3.95946e-72	down	FCD_00008639	Aldehyde dehydrogenase family 3 member F1	--
FCD_00008652	1.54777	6.28326e-11	up	FCD_00008652	beta-galactosidase 3	--
FCD_00008668	1.22441	0.0128041	up	FCD_00008668	thiamine-phosphate synthase	--
FCD_00008671	-1.48016	1.52831e-67	down	FCD_00008671	dehydrin Xero 1	--
FCD_00008687	1.38928	9.46863e-34	up	FCD_00008687	TIM-barrel signal transduction protein	--
FCD_00008692	1.6192	2.77504e-08	up	FCD_00008692	salicylate carboxymethyltransferase	--
FCD_00008719	3.22568	2.78751e-65	up	FCD_00008719	isoflavone reductase-like protein	--
FCD_00008723	1.06563	1.17144e-10	up	FCD_00008723	proline-rich receptor-like protein kinase PERK4	--
FCD_00008736	-1.84764	1.74904e-05	down	FCD_00008736	hypothetical protein KK1_013067	--
FCD_00008777	-1.21734	1.16207e-148	down	FCD_00008777	cytochrome P450 CYP82D47-like	--
FCD_00008780	-1.21801	1.22458e-24	down	FCD_00008780	Cytochrome P450%2C E-class%2C group I	--
FCD_00008782	-1.0364	0.0209954	down	FCD_00008782	cytochrome P450 CYP82D47-like	--
FCD_00008787	-1.66347	2.36363e-05	down	FCD_00008787	wall-associated receptor kinase-like 14	--
FCD_00008794	1.48527	1.13721e-20	up	FCD_00008794	--	--
FCD_00008795	1.25353	6.68747e-60	up	FCD_00008795	--	--
FCD_00008800	-3.39948	4.01901e-66	down	FCD_00008800	protein DETOXIFICATION 33	--
FCD_00008801	-3.43315	1.33078e-11	down	FCD_00008801	F-box/FBD/LRR-repeat protein At1g13570	--
FCD_00008803	-1.19797	0.000163422	down	FCD_00008803	F-box/FBD/LRR-repeat protein At1g13570-like isoform X1	--
FCD_00008808	-1.42181	4.3314e-50	down	FCD_00008808	probable calcium-binding protein CML41	--
FCD_00008809	-3.844	4.38218e-29	down	FCD_00008809	lysM domain receptor-like kinase 4	--
FCD_00008815	-1.06742	7.61087e-09	down	FCD_00008815	probable 1-acyl-sn-glycerol-3-phosphate acyltransferase 4	--
FCD_00008816	1.02265	0.00335533	up	FCD_00008816	pathogenesis-related protein 5	--
FCD_00008831	-1.39231	1.84793e-104	down	FCD_00008831	NAC domain-containing protein 83-like	NAC
FCD_00008834	1.24855	0.000533794	up	FCD_00008834	methyltransferase-like protein 2	--
FCD_00008876	1.59416	7.86371e-26	up	FCD_00008876	glucan endo-1%2C3-beta-glucosidase 7	--
FCD_00008891	-1.85043	2.18444e-259	down	FCD_00008891	5'-nucleotidase domain-containing protein 4 isoform X2	--
FCD_00008907	-2.22471	1.22111e-144	down	FCD_00008907	DNA polymerase epsilon catalytic subunit A	--
FCD_00008923	1.53631	0.00359962	up	FCD_00008923	--	--
FCD_00008928	1.22453	5.06156e-256	up	FCD_00008928	mannan endo-1%2C4-beta-mannosidase 7-like	--
FCD_00008931	1.12993	4.89e-15	up	FCD_00008931	50S ribosomal protein L31%2C chloroplastic	--
FCD_00008950	1.26698	1.07535e-10	up	FCD_00008950	Omega-hydroxypalmitate O-feruloyl transferase	--
FCD_00008954	1.71251	7.57858e-117	up	FCD_00008954	bZIP transcription factor 44-like	bZIP
FCD_00008977	-3.31347	1.67365e-66	down	FCD_00008977	thioredoxin H-type-like	--
FCD_00008989	-1.96241	0.0028976	down	FCD_00008989	--	--
FCD_00008990	-1.69945	5.3369e-78	down	FCD_00008990	chlorophyllide a oxygenase%2C chloroplastic	--
FCD_00008996	-1.22031	7.60639e-89	down	FCD_00008996	F-box protein 7	--
FCD_00008997	-1.53805	3.71172e-05	down	FCD_00008997	IAA-amino acid hydrolase ILR1-like 6	--
FCD_00008998	-2.34756	2.89542e-11	down	FCD_00008998	IAA-amino acid hydrolase ILR1-like 6	--
FCD_00009020	-1.35749	2.20456e-15	down	FCD_00009020	protein wvd2-like 7	--
FCD_00009026	1.3661	0.000180266	up	FCD_00009026	MATH and LRR domain-containing protein PFE0570w	--
FCD_00009051	1.07885	0.0303673	up	FCD_00009051	putative disease resistance protein RGA3	--
FCD_00009052	7.9934	3.03053e-20	up	FCD_00009052	glutamyl-tRNA reductase 1%2C chloroplastic	--
FCD_00009058	-1.32732	1.57135e-32	down	FCD_00009058	phosphoglycerate mutase-like protein 1	--
FCD_00009083	-1.39862	4.10285e-05	down	FCD_00009083	TB2/DP1/HVA22-related protein	--
FCD_00009095	-2.13947	3.77657e-20	down	FCD_00009095	UDP-glycosyltransferase 91C1	--
FCD_00009114	-1.18652	3.17928e-05	down	FCD_00009114	kinesin-like protein KIN-4C	--
FCD_00009134	1.87749	1.36941e-36	up	FCD_00009134	probable acyl-activating enzyme 5%2C peroxisomal	--
FCD_00009143	-1.89662	6.2823e-08	down	FCD_00009143	cyclin-D3-1-like isoform X1	--
FCD_00009194	-2.15997	4.25313e-08	down	FCD_00009194	3-ketoacyl-CoA synthase 11-like	--
FCD_00009210	-1.40639	7.82245e-06	down	FCD_00009210	2-methyl-6-phytyl-1%2C4-hydroquinone methyltransferase%2C chloroplastic	--
FCD_00009212	-3.53252	4.62858e-25	down	FCD_00009212	hypothetical protein L484_013346	--
FCD_00009214	-1.18887	2.29705e-185	down	FCD_00009214	putative calcium-transporting ATPase 13%2C plasma membrane-type	--
FCD_00009218	-2.60626	1.55483e-11	down	FCD_00009218	putative calcium-transporting ATPase 13%2C plasma membrane-type	--
FCD_00009225	-1.76681	1.62992e-05	down	FCD_00009225	putative calcium-transporting ATPase 13%2C plasma membrane-type	--
FCD_00009234	1.3597	4.83122e-106	up	FCD_00009234	stem-specific protein TSJT1	--
FCD_00009237	-1.49666	4.02599e-08	down	FCD_00009237	perakine reductase-like	--
FCD_00009261	2.19464	5.65298e-191	up	FCD_00009261	protein NETWORKED 1A-like	--
FCD_00009263	-1.27244	2.50382e-40	down	FCD_00009263	serine/threonine-protein kinase STY17-like	--
FCD_00009264	-1.85675	0	down	FCD_00009264	homocysteine S-methyltransferase 3	--
FCD_00009270	-1.50731	8.11122e-06	down	FCD_00009270	pentatricopeptide repeat-containing protein At3g22670%2C mitochondrial	--
FCD_00009271	-1.42761	2.69719e-08	down	FCD_00009271	pentatricopeptide repeat-containing protein At3g22670%2C mitochondrial	--
FCD_00009294	1.04107	0.0417565	up	FCD_00009294	uncharacterized N-acetyltransferase p20-like	--
FCD_00009301	-1.86662	2.92413e-62	down	FCD_00009301	%2C contains domain DUF1677	--
FCD_00009305	1.14846	0.003798	up	FCD_00009305	hydroquinone glucosyltransferase-like	--
FCD_00009315	2.20431	1.4642e-15	up	FCD_00009315	Cysteine synthase	--
FCD_00009321	-1.35674	3.61512e-05	down	FCD_00009321	photosystem II D1 precursor processing protein PSB27-H2%2C chloroplastic	--
FCD_00009328	1.24973	1.28488e-94	up	FCD_00009328	probable serine/threonine-protein kinase WNK9	--
FCD_00009329	2.71902	2.18205e-10	up	FCD_00009329	5'-nucleotidase surE	--
FCD_00009330	-3.26138	3.27858e-166	down	FCD_00009330	Survival protein SurE-like phosphatase/nucleotidase	--
FCD_00009332	1.14111	2.65837e-40	up	FCD_00009332	Survival protein SurE-like phosphatase/nucleotidase	--
FCD_00009351	-2.74626	1.94602e-09	down	FCD_00009351	thermospermine synthase ACAULIS5-like	--
FCD_00009353	-3.19544	1.23762e-49	down	FCD_00009353	photosystem I reaction center subunit II%2C chloroplastic	--
FCD_00009354	-3.25012	8.41236e-122	down	FCD_00009354	--	--
FCD_00009411	2.20776	1.29619e-14	up	FCD_00009411	uncharacterized protein LOC110612737	--
FCD_00009418	1.45102	2.61366e-20	up	FCD_00009418	bifunctional epoxide hydrolase 2-like	--
FCD_00009419	2.35109	0.00013775	up	FCD_00009419	bifunctional epoxide hydrolase 2-like	--
FCD_00009421	-3.35537	2.55898e-83	down	FCD_00009421	RING-H2 finger protein ATL5	--
FCD_00009432	-1.7425	3.03717e-144	down	FCD_00009432	--	--
FCD_00009436	5.74499	4.95692e-73	up	FCD_00009436	pectinesterase-like	--
FCD_00009437	5.06272	2.12796e-105	up	FCD_00009437	Os01g0312600%2C partial	--
FCD_00009442	2.16554	2.2335e-25	up	FCD_00009442	Putative proline-rich receptor-like protein kinase PERK11	--
FCD_00009449	2.29737	6.33583e-06	up	FCD_00009449	uncharacterized protein LOC21388546	--
FCD_00009459	-2.91427	1.5196e-20	down	FCD_00009459	putative endo-1%2C4-beta-xylanase	--
FCD_00009464	-2.64334	2.30222e-22	down	FCD_00009464	endo-1%2C4-beta-xylanase A-like	--
FCD_00009476	-1.67049	3.03259e-20	down	FCD_00009476	interferon-related developmental regulator 1	--
FCD_00009487	-1.28169	3.41433e-12	down	FCD_00009487	mitotic checkpoint protein BUB3.2	--
FCD_00009558	-1.59923	3.4696e-14	down	FCD_00009558	Basic secretory protein	--
FCD_00009582	-1.27599	0.0275191	down	FCD_00009582	putative disease resistance protein At3g14460	--
FCD_00009593	1.0214	3.9148e-07	up	FCD_00009593	sodium/proton antiporter 2	--
FCD_00009599	1.06584	1.81999e-45	up	FCD_00009599	3-oxo-Delta(4%2C5)-steroid 5-beta-reductase-like	--
FCD_00009602	-2.07986	2.69072e-25	down	FCD_00009602	putative acetyltransferase	--
FCD_00009649	2.18702	8.62465e-181	up	FCD_00009649	protein RESPONSE TO LOW SULFUR 3	--
FCD_00009662	-1.15074	0.0391769	down	FCD_00009662	Plant-drug/metabolite exporter	--
FCD_00009664	1.25567	0.000328773	up	FCD_00009664	uncharacterized calcium-binding protein At1g02270 isoform X1	--
FCD_00009689	-1.26907	5.36692e-83	down	FCD_00009689	NDR1/HIN1-like protein 12	--
FCD_00009696	-1.03902	1.08663e-19	down	FCD_00009696	START domain containing protein	--
FCD_00009738	1.05459	7.58572e-05	up	FCD_00009738	UPF0160 protein	--
FCD_00009757	-1.1693	0.000547944	down	FCD_00009757	thylakoid lumenal 17.4 kDa protein%2C chloroplastic	--
FCD_00009792	1.67081	9.75628e-174	up	FCD_00009792	probable pectinesterase/pectinesterase inhibitor 34	--
FCD_00009793	1.65132	5.95669e-168	up	FCD_00009793	probable pectinesterase/pectinesterase inhibitor 34	--
FCD_00009820	-1.52506	3.57127e-06	down	FCD_00009820	Quinone oxidoreductase	--
FCD_00009880	3.31677	3.32128e-06	up	FCD_00009880	Zinc finger%2C LSD1-type domain containing protein	--
FCD_00009918	1.05925	1.53433e-20	up	FCD_00009918	Voltage-dependent T-type calcium channel subunit alpha-1I%2C putative	--
FCD_00009924	-3.32185	4.87285e-58	down	FCD_00009924	trans-cinnamate 4-monooxygenase	--
FCD_00009932	1.52831	5.58527e-09	up	FCD_00009932	probable LRR receptor-like serine/threonine-protein kinase IRK	--
FCD_00009933	1.1613	2.2171e-07	up	FCD_00009933	uncharacterized protein LOC21394513	--
FCD_00009936	1.35987	8.37474e-22	up	FCD_00009936	uncharacterized protein LOC21394510	--
FCD_00009958	-1.06681	1.04255e-10	down	FCD_00009958	uncharacterized membrane protein At1g06890-like	--
FCD_00009961	-1.78507	0.000465753	down	FCD_00009961	--	--
FCD_00009965	-1.34821	2.14288e-25	down	FCD_00009965	adenine/guanine permease AZG1	--
FCD_00009966	-1.17697	1.9994e-18	down	FCD_00009966	adenine/guanine permease AZG1-like	--
FCD_00009977	-1.70538	1.61456e-55	down	FCD_00009977	Hypoxia induced protein%2C domain containing protein	--
FCD_00009982	-1.15067	8.06905e-49	down	FCD_00009982	putative sodium-coupled neutral amino acid transporter 7	--
FCD_00009986	-4.09513	6.67195e-45	down	FCD_00009986	wound-induced protein 1-like	--
FCD_00009987	7.30221	6.65841e-74	up	FCD_00009987	staphylococcal-like nuclease CAN2	--
FCD_00009991	5.1775	1.74279e-115	up	FCD_00009991	protein EARLY RESPONSIVE TO DEHYDRATION 15-like	--
FCD_00010004	-1.24872	0.000334738	down	FCD_00010004	Avr9/Cf-9 rapidly elicited protein	--
FCD_00010006	-2.43383	2.35913e-81	down	FCD_00010006	Avr9/Cf-9 rapidly elicited protein	--
FCD_00010011	1.11217	1.33795e-28	up	FCD_00010011	START domain containing protein	--
FCD_00010025	-1.2374	2.529e-09	down	FCD_00010025	B3 domain-containing transcription factor NGA1-like	B3
FCD_00010060	-1.64948	3.04253e-65	down	FCD_00010060	DUF1639 family protein	--
FCD_00010069	1.86046	0.000502332	up	FCD_00010069	--	--
FCD_00010081	2.48641	2.14867e-06	up	FCD_00010081	expansin-like B1	--
FCD_00010092	2.90907	3.59844e-05	up	FCD_00010092	expansin-like B1	--
FCD_00010113	-1.05029	0.00328284	down	FCD_00010113	uncharacterized protein LOC21406785 isoform X1	--
FCD_00010119	1.11847	2.22868e-07	up	FCD_00010119	monooxygenase 2 isoform X1	--
FCD_00010122	-2.19484	9.95625e-12	down	FCD_00010122	pentatricopeptide repeat-containing protein At4g16835%2C mitochondrial	--
FCD_00010123	1.34385	1.91703e-121	up	FCD_00010123	RGG repeats nuclear RNA binding protein A-like	--
FCD_00010128	-1.14958	5.43893e-09	down	FCD_00010128	polycomb group protein EMBRYONIC FLOWER 2	--
FCD_00010134	-2.03821	2.04209e-59	down	FCD_00010134	ethylene-responsive transcription factor 5	--
FCD_00010136	-1.92215	4.14627e-38	down	FCD_00010136	ethylene-responsive transcription factor 5-like	AP2/ERF-ERF
FCD_00010138	-1.51491	0.00294417	down	FCD_00010138	nudix hydrolase 8	--
FCD_00010153	-1.32771	0.00116854	down	FCD_00010153	--	--
FCD_00010154	-1.4248	0.000119356	down	FCD_00010154	Chlorophyll a/b binding protein domain containing protein	--
FCD_00010165	1.5464	4.2306e-39	up	FCD_00010165	Cyclophilin-type peptidyl-prolyl cis-trans isomerase domain containing protein	--
FCD_00010184	-3.45966	9.62343e-10	down	FCD_00010184	hypothetical protein L484_023380	--
FCD_00010187	4.13391	7.10584e-17	up	FCD_00010187	decapping nuclease DXO homolog%2C chloroplastic	--
FCD_00010188	4.94172	4.07555e-07	up	FCD_00010188	coiled-coil domain-containing protein 97	--
FCD_00010190	2.34181	1.76778e-25	up	FCD_00010190	casein kinase II subunit beta'-like isoform X1	--
FCD_00010194	1.83275	2.37855e-83	up	FCD_00010194	60S ribosomal protein L37a	--
FCD_00010206	-1.15762	6.66329e-53	down	FCD_00010206	Zf-FLZ domain containing protein	--
FCD_00010207	-1.06773	0.000124179	down	FCD_00010207	--	--
FCD_00010212	1.53486	9.47077e-10	up	FCD_00010212	glutamic acid-rich protein-like	--
FCD_00010215	2.94071	1.8803e-53	up	FCD_00010215	protein TOPLESS isoform X2	--
FCD_00010216	4.68079	2.62031e-56	up	FCD_00010216	protein MEMO1	--
FCD_00010217	5.74555	5.59918e-222	up	FCD_00010217	protein PHOX1	--
FCD_00010218	4.50964	1.84491e-218	up	FCD_00010218	calcium uptake protein 1%2C mitochondrial-like	--
FCD_00010219	1.38467	1.06812e-16	up	FCD_00010219	--	--
FCD_00010220	1.98672	1.31712e-107	up	FCD_00010220	serine-rich protein-like protein	--
FCD_00010228	1.59712	9.62094e-05	up	FCD_00010228	flotillin-like protein 4	--
FCD_00010231	-1.27597	1.68416e-21	down	FCD_00010231	uncharacterized protein LOC21391895	--
FCD_00010254	2.80838	5.929e-05	up	FCD_00010254	BTB/POZ domain-containing protein At4g08455-like	TRAF
FCD_00010268	1.45954	5.42987e-07	up	FCD_00010268	Plastid transcriptionally active protein	--
FCD_00010270	-1.24929	7.33638e-85	down	FCD_00010270	protein translocase subunit SECA2%2C chloroplastic isoform X2	--
FCD_00010276	-1.21173	0.00381458	down	FCD_00010276	Amino acid/polyamine transporter	--
FCD_00010277	-1.00964	1.36849e-37	down	FCD_00010277	protein translocase subunit SECA2%2C chloroplastic isoform X1	--
FCD_00010290	1.27218	1.58933e-15	up	FCD_00010290	chloroplast processing peptidase-like	--
FCD_00010335	1.42971	1.2347e-22	up	FCD_00010335	protein TIC 55%2C chloroplastic	--
FCD_00010344	-5.89201	1.80854e-05	down	FCD_00010344	aspartyl protease family protein At5g10770-like	--
FCD_00010345	-2.52034	6.09038e-08	down	FCD_00010345	aspartyl protease family protein At5g10770-like	--
FCD_00010354	-1.75703	3.6705e-129	down	FCD_00010354	zinc finger protein CONSTANS-LIKE 4	C2C2-CO-like
FCD_00010388	1.91176	4.12466e-18	up	FCD_00010388	ABC transporter B family member 19	--
FCD_00010392	1.52663	0.0181271	up	FCD_00010392	NAP1-related protein 2-like	--
FCD_00010396	-1.19414	3.33832e-13	down	FCD_00010396	Protein ODORANT1	--
FCD_00010421	1.07663	0.00508915	up	FCD_00010421	glutathione S-transferase DHAR3%2C chloroplastic-like	--
FCD_00010424	2.48065	2.43454e-16	up	FCD_00010424	DELLA protein GAI	GRAS
FCD_00010426	-4.8401	3.49198e-08	down	FCD_00010426	protein PTST%2C chloroplastic	--
FCD_00010430	-3.7941	2.2366e-16	down	FCD_00010430	protein C2-DOMAIN ABA-RELATED 4-like	--
FCD_00010448	3.54551	1.80491e-17	up	FCD_00010448	WAS/WASL-interacting protein family member 3-like	--
FCD_00010467	-1.83633	1.04817e-71	down	FCD_00010467	probable calcium-binding protein CML18	--
FCD_00010493	-1.03356	0.000154073	down	FCD_00010493	--	--
FCD_00010510	-1.76798	2.75545e-08	down	FCD_00010510	Guanine nucleotide-binding protein%2C beta subunit	--
FCD_00010569	1.6554	6.7967e-78	up	FCD_00010569	GDSL esterase/lipase 5-like	--
FCD_00010584	1.44969	2.94258e-07	up	FCD_00010584	--	--
FCD_00010588	1.09748	3.10293e-11	up	FCD_00010588	3-oxoacyl-[acyl-carrier-protein] synthase II%2C chloroplastic	--
FCD_00010595	-2.41071	3.48889e-07	down	FCD_00010595	ethylene-responsive transcription factor ERF017	AP2/ERF-ERF
FCD_00010596	-1.20305	7.56345e-06	down	FCD_00010596	ethylene-responsive transcription factor ERF016-like	AP2/ERF-ERF
FCD_00010598	-1.08206	2.14548e-86	down	FCD_00010598	protein MARD1	--
FCD_00010624	-1.53393	1.55832e-19	down	FCD_00010624	Copper transporter 5	--
FCD_00010625	-1.53327	5.5498e-09	down	FCD_00010625	protein LURP-one-related 6	--
FCD_00010639	-2.71023	1.61021e-07	down	FCD_00010639	serine/threonine-protein kinase At5g01020	--
FCD_00010660	-1.22067	0.000355853	down	FCD_00010660	Leucine-rich repeat%2C cysteine-containing subtype	--
FCD_00010661	-1.45553	3.1594e-47	down	FCD_00010661	GDP-fucose protein O-fucosyltransferase	--
FCD_00010662	-1.26948	1.45167e-34	down	FCD_00010662	MOB kinase activator-like 1A	--
FCD_00010677	1.97749	1.0209e-09	up	FCD_00010677	stress-response A/B barrel domain-containing protein UP3-like	--
FCD_00010682	-1.20354	2.52743e-10	down	FCD_00010682	protein ELF4-LIKE 3	--
FCD_00010687	-3.3192	1.36143e-25	down	FCD_00010687	mechanosensitive ion channel protein 10-like	--
FCD_00010690	-7.70375	1.04379e-09	down	FCD_00010690	RING-H2 finger protein ATL52-like	--
FCD_00010702	1.03171	3.83888e-08	up	FCD_00010702	nuclear transcription factor Y subunit A-3-like isoform X3	NF-YA
FCD_00010712	2.2191	1.65121e-88	up	FCD_00010712	threonine synthase 1%2C chloroplastic	--
FCD_00010713	7.4476	9.32199e-45	up	FCD_00010713	WD repeat-containing protein VIP3	--
FCD_00010714	5.05768	1.61817e-38	up	FCD_00010714	hydroxyproline-rich glycoprotein family protein	--
FCD_00010715	1.78298	1.13191e-32	up	FCD_00010715	UBP1-associated proteins 1C	--
FCD_00010716	2.59522	6.64616e-103	up	FCD_00010716	Ribosomal protein	--
FCD_00010719	2.28664	0	up	FCD_00010719	protein phosphatase 2C 77	--
FCD_00010720	4.00076	5.22855e-118	up	FCD_00010720	serine/arginine repetitive matrix protein	--
FCD_00010721	6.22954	1.88974e-118	up	FCD_00010721	serine/threonine-protein kinase tricorner-like	--
FCD_00010724	8.02766	1.36215e-52	up	FCD_00010724	U-box domain-containing protein 34 isoform X1	--
FCD_00010728	10.6386	2.66596e-18	up	FCD_00010728	telomere repeat-binding factor 4-like	MYB-related
FCD_00010729	4.44384	5.84922e-09	up	FCD_00010729	THO complex subunit 6	--
FCD_00010730	4.28458	1.90574e-128	up	FCD_00010730	Eukaryotic initiation factor 4A-15	--
FCD_00010731	-1.57056	0.0495054	down	FCD_00010731	diacylglycerol O-acyltransferase 1 isoform X2	--
FCD_00010750	1.07599	4.28492e-05	up	FCD_00010750	serine/threonine-protein kinase ATM	--
FCD_00010753	-2.24864	0	down	FCD_00010753	probable inactive poly [ADP-ribose] polymerase SRO5	--
FCD_00010757	-3.62014	5.61881e-139	down	FCD_00010757	carbonic anhydrase 2-like	--
FCD_00010758	1.48305	0.003414	up	FCD_00010758	transcription factor WER-like	MYB-related
FCD_00010769	-2.2182	0.0296139	down	FCD_00010769	CASP-like protein 4A3	--
FCD_00010771	1.16359	7.51584e-10	up	FCD_00010771	E3 ubiquitin-protein ligase SIS3	--
FCD_00010772	3.12855	1.68796e-06	up	FCD_00010772	Histidine phosphatase	--
FCD_00010780	-4.67723	2.68248e-36	down	FCD_00010780	RING-H2 finger protein ATL56-like	--
FCD_00010789	-1.76101	3.70277e-261	down	FCD_00010789	probable alpha%2Calpha-trehalose-phosphate synthase [UDP-forming] 9	--
FCD_00010802	1.54113	6.84896e-79	up	FCD_00010802	BAH domain%2CTFIIS helical bundle-like domain isoform 1	IWS1
FCD_00010808	-1.77822	2.19453e-63	down	FCD_00010808	LIM domain-containing protein WLIM1-like	LIM
FCD_00010809	1.14607	1.70892e-16	up	FCD_00010809	succinate dehydrogenase subunit 7B%2C mitochondrial isoform X1	--
FCD_00010812	-1.04538	0.000233555	down	FCD_00010812	UPF0235 protein C15orf40 homolog	--
FCD_00010813	-1.45975	1.96354e-22	down	FCD_00010813	calmodulin-binding protein 60 A	--
FCD_00010817	-1.18298	1.8049e-06	down	FCD_00010817	alpha-mannosidase I MNS5	--
FCD_00010832	-2.01555	2.01059e-18	down	FCD_00010832	HIPL1 protein-like	--
FCD_00010839	4.85318	7.1144e-05	up	FCD_00010839	AAA-ATPase ASD%2C mitochondrial-like	--
FCD_00010847	-1.10755	2.29321e-61	down	FCD_00010847	hydroxyproline O-galactosyltransferase GALT6	--
FCD_00010850	3.39241	6.68309e-06	up	FCD_00010850	agamous-like MADS-box protein AGL80	MADS-M-type
FCD_00010875	-1.61218	8.99577e-06	down	FCD_00010875	two-component response regulator ARR5	Others
FCD_00010908	-3.18804	1.92308e-06	down	FCD_00010908	protein JINGUBANG	--
FCD_00011081	1.98072	5.65242e-17	up	FCD_00011081	embryo sac development arrest protein	--
FCD_00011085	3.71617	0	up	FCD_00011085	--	--
FCD_00011132	1.24826	0.0169119	up	FCD_00011132	--	--
FCD_00011153	-3.47467	5.1792e-06	down	FCD_00011153	3-isopropylmalate dehydratase large subunit%2C chloroplastic	--
FCD_00011157	-8.06911	1.22154e-10	down	FCD_00011157	3-isopropylmalate dehydratase large subunit-like isoform X2	--
FCD_00011158	-10.7733	6.82168e-19	down	FCD_00011158	annexin D5	--
FCD_00011196	1.21068	8.16879e-182	up	FCD_00011196	beta-amylase 1%2C chloroplastic	--
FCD_00011236	3.45943	9.34733e-57	up	FCD_00011236	uridine kinase-like protein 3	--
FCD_00011253	2.17092	0	up	FCD_00011253	Plant self-incompatibility protein S1 family%2C putative	--
FCD_00011270	-1.04837	8.0666e-09	down	FCD_00011270	hydroxyproline-rich glycoprotein family protein	--
FCD_00011274	-3.91717	4.71198e-07	down	FCD_00011274	homeobox-leucine zipper protein HOX3	HB-other
FCD_00011300	-7.40595	5.90901e-09	down	FCD_00011300	MLP-like protein 328	--
FCD_00011303	2.50831	0.000604332	up	FCD_00011303	MLP-like protein 43	--
FCD_00011316	1.2104	7.83066e-53	up	FCD_00011316	aluminum-activated malate transporter 4	--
FCD_00011318	1.2095	2.69682e-26	up	FCD_00011318	aluminum-activated malate transporter 4	--
FCD_00011320	1.17807	8.35903e-170	up	FCD_00011320	probable carboxylesterase 6	--
FCD_00011328	-2.05843	0.00276707	down	FCD_00011328	lysine histidine transporter-like 6	--
FCD_00011340	-1.676	7.66137e-33	down	FCD_00011340	transcription factor HHO3-like	GARP-G2-like
FCD_00011350	1.29764	2.1016e-11	up	FCD_00011350	serine/threonine-protein kinase STN7%2C chloroplastic	--
FCD_00011356	-1.10233	3.13908e-40	down	FCD_00011356	Transmembrane Fragile-X-F-associated protein	--
FCD_00011386	-1.08782	1.09182e-20	down	FCD_00011386	proline-rich receptor-like protein kinase perk10	--
FCD_00011394	-2.7358	6.68674e-21	down	FCD_00011394	E3 ubiquitin-protein ligase RHA2A	--
FCD_00011447	-1.92185	5.97354e-20	down	FCD_00011447	U-box domain-containing protein 4	--
FCD_00011462	-3.13598	2.9727e-92	down	FCD_00011462	uncharacterized protein LOC21409013 isoform X1	--
FCD_00011474	-1.54562	2.76419e-05	down	FCD_00011474	zinc finger protein ZAT12-like	C2H2
FCD_00011480	-3.29683	4.65336e-34	down	FCD_00011480	WAT1-related protein At2g39510-like	--
FCD_00011490	1.86691	0.00290684	up	FCD_00011490	--	--
FCD_00011500	1.21333	1.35284e-90	up	FCD_00011500	aquaporin TIP1-3	--
FCD_00011531	2.20598	0.00640082	up	FCD_00011531	DUF674 domain-containing protein	--
FCD_00011540	2.98514	7.86178e-06	up	FCD_00011540	hypothetical protein PanWU01x14_042930	--
FCD_00011551	-3.00564	5.95449e-28	down	FCD_00011551	ABC transporter G family member 6-like	--
FCD_00011565	-4.18502	6.82769e-06	down	FCD_00011565	chalcone isomerase	--
FCD_00011609	-1.2459	0.000477863	down	FCD_00011609	--	--
FCD_00011627	1.02644	6.00351e-19	up	FCD_00011627	leukotriene A-4 hydrolase homolog	--
FCD_00011646	2.01585	2.98766e-132	up	FCD_00011646	methionine S-methyltransferase	--
FCD_00011656	-2.58476	0.000336725	down	FCD_00011656	--	--
FCD_00011657	2.00413	1.43664e-55	up	FCD_00011657	cinnamoyl-CoA reductase 2	--
FCD_00011659	1.44146	0.020548	up	FCD_00011659	probable leucine-rich repeat receptor-like protein kinase At5g49770 isoform X1	--
FCD_00011672	-1.54284	0.0137781	down	FCD_00011672	WAT1-related protein At5g64700	--
FCD_00011675	-1.25218	4.51354e-72	down	FCD_00011675	probable mediator of RNA polymerase II transcription subunit 26c	IWS1
FCD_00011699	-1.61387	0.0090806	down	FCD_00011699	ethylene-responsive transcription factor ABR1-like	AP2/ERF-ERF
FCD_00011703	7.41295	1.01804e-22	up	FCD_00011703	transmembrane protein%2C putative	--
FCD_00011727	-1.00431	3.88778e-34	down	FCD_00011727	iron-sulfur assembly protein IscA%2C chloroplastic	--
FCD_00011819	-1.67189	4.39429e-06	down	FCD_00011819	beta-glucuronosyltransferase GlcAT14C-like	--
FCD_00011841	-7.76257	1.22316e-95	down	FCD_00011841	vegetative cell wall protein gp1-like	--
FCD_00011865	1.44297	5.05688e-64	up	FCD_00011865	histone acetyltransferase HAC1-like isoform X1	--
FCD_00011868	1.3778	0.00983733	up	FCD_00011868	4-coumarate--CoA ligase 1-like	--
FCD_00011901	-1.31866	0.00552479	down	FCD_00011901	--	--
FCD_00011906	-1.26505	9.17916e-111	down	FCD_00011906	alcohol dehydrogenase 1	--
FCD_00011909	-1.82966	0.00387111	down	FCD_00011909	mitochondrial amidoxime reducing component 2	--
FCD_00011927	1.25942	9.07456e-72	up	FCD_00011927	BTB/POZ domain-containing protein At3g19850-like	--
FCD_00011954	-1.31863	1.2899e-05	down	FCD_00011954	protein COFACTOR ASSEMBLY OF COMPLEX C SUBUNIT B CCB3%2C chloroplastic	--
FCD_00011957	1.25457	4.46697e-19	up	FCD_00011957	delta(24)-sterol reductase	--
FCD_00011985	1.22448	0.000232154	up	FCD_00011985	zinc finger protein ZAT9-like	C2H2
FCD_00011987	1.89028	1.08145e-07	up	FCD_00011987	putative expansin-B2	--
FCD_00012010	1.32153	1.37661e-05	up	FCD_00012010	putative Post-SET domain-containing protein	--
FCD_00012030	-1.28089	1.03446e-17	down	FCD_00012030	--	--
FCD_00012031	1.04847	4.18859e-43	up	FCD_00012031	Histidine phosphatase	--
FCD_00012060	-1.58972	3.02873e-09	down	FCD_00012060	ranBP2-type zinc finger protein At1g67325-like	--
FCD_00012064	-2.14001	5.55514e-11	down	FCD_00012064	Receptor-like protein 12	--
FCD_00012076	-2.03915	3.49006e-23	down	FCD_00012076	--	--
FCD_00012077	-2.08282	4.0711e-12	down	FCD_00012077	polyadenylate-binding protein 1-B-binding protein	--
FCD_00012113	1.16601	0.0435684	up	FCD_00012113	WAT1-related protein At3g30340	--
FCD_00012115	1.33384	0.0327711	up	FCD_00012115	uncharacterized protein LOC21402528	--
FCD_00012145	-2.6164	9.65791e-246	down	FCD_00012145	photosystem II 10 kDa polypeptide%2C chloroplastic	--
FCD_00012154	-3.29787	2.01554e-08	down	FCD_00012154	probable sarcosine oxidase	--
FCD_00012157	-1.16276	6.87741e-56	down	FCD_00012157	early nodulin-like protein 2	--
FCD_00012161	7.30156	8.94729e-09	up	FCD_00012161	protein DETOXIFICATION 19-like	--
FCD_00012165	5.23236	1.1028e-05	up	FCD_00012165	protein DETOXIFICATION 19-like	--
FCD_00012199	-1.87172	5.27121e-17	down	FCD_00012199	transcription termination factor MTEF18%2C mitochondrial	mTERF
FCD_00012213	-8.96416	3.84256e-13	down	FCD_00012213	UBP1-associated protein 2C-like	--
FCD_00012226	2.41737	4.25904e-83	up	FCD_00012226	D-amino-acid transaminase%2C chloroplastic-like	--
FCD_00012229	-3.91681	0	down	FCD_00012229	probable aminotransferase TAT2	--
FCD_00012254	1.41849	3.61292e-05	up	FCD_00012254	transcription factor TCP4-like	TCP
FCD_00012274	-1.31502	4.66388e-08	down	FCD_00012274	tRNA dimethylallyltransferase 9	--
FCD_00012306	1.08336	6.74793e-89	up	FCD_00012306	Phosphoenolpyruvate carboxylase%2C housekeeping isozyme	--
FCD_00012317	-1.25078	0.000600142	down	FCD_00012317	protein LIGHT-DEPENDENT SHORT HYPOCOTYLS 7-like	--
FCD_00012326	7.18754	1.69209e-08	up	FCD_00012326	protein NETWORKED 1B-like	--
FCD_00012344	2.3768	0	up	FCD_00012344	serine carboxypeptidase-like 40	--
FCD_00012346	-1.42211	3.91246e-54	down	FCD_00012346	protein BPS1%2C chloroplastic-like	--
FCD_00012349	-2.1588	1.78019e-13	down	FCD_00012349	lactoylglutathione lyase	--
FCD_00012358	-1.00889	2.1315e-06	down	FCD_00012358	structure-specific endonuclease subunit slx1	--
FCD_00012359	-1.21868	8.35527e-42	down	FCD_00012359	pheophytinase%2C chloroplastic	--
FCD_00012361	-2.02614	9.99191e-22	down	FCD_00012361	von Willebrand factor%2C type A	--
FCD_00012362	-1.92644	2.92347e-09	down	FCD_00012362	von Willebrand factor%2C type A	--
FCD_00012363	-1.26107	0.000322702	down	FCD_00012363	protein binding protein%2C putative	--
FCD_00012389	1.27887	0.00309172	up	FCD_00012389	--	--
FCD_00012394	3.47856	7.92989e-11	up	FCD_00012394	adhesive plaque matrix protein-like isoform X2	--
FCD_00012396	-1.34371	2.11862e-119	down	FCD_00012396	probable inactive purple acid phosphatase 27	--
FCD_00012399	-2.31364	5.59198e-28	down	FCD_00012399	protein trichome birefringence-like 38	--
FCD_00012435	-1.30994	3.36962e-08	down	FCD_00012435	phosphoglycerate kinase%2C chloroplastic	--
FCD_00012441	-1.31824	1.49274e-17	down	FCD_00012441	TMV resistance protein N	--
FCD_00012462	1.06373	1.21957e-50	up	FCD_00012462	auxin-responsive protein SAUR72	--
FCD_00012501	1.37968	2.32268e-27	up	FCD_00012501	receptor-like protein kinase HSL1	--
FCD_00012505	-1.32397	1.76502e-17	down	FCD_00012505	protein DMP4	--
FCD_00012506	-1.13259	0.0142553	down	FCD_00012506	protein DMP4	--
FCD_00012510	1.59677	0.00679873	up	FCD_00012510	--	--
FCD_00012511	-1.27985	4.13015e-33	down	FCD_00012511	dnaJ homolog subfamily B member 13-like	--
FCD_00012526	1.05596	8.18454e-05	up	FCD_00012526	MACPF domain-containing protein NSL1	--
FCD_00012545	-1.0938	2.90035e-90	down	FCD_00012545	auxin-repressed 12.5 kDa protein	--
FCD_00012555	1.36739	0.000113891	up	FCD_00012555	dof zinc finger protein DOF1.4-like	C2C2-Dof
FCD_00012560	1.31198	0.0220219	up	FCD_00012560	late embryogenesis abundant protein%2C group 3	--
FCD_00012582	-1.20448	8.9978e-50	down	FCD_00012582	uncharacterized protein LOC21397640	--
FCD_00012618	8.10502	1.77259e-10	up	FCD_00012618	stem-specific protein TSJT1	--
FCD_00012659	-1.16486	0.0199277	down	FCD_00012659	uncharacterized protein LOC111483318	--
FCD_00012662	6.08442	4.64596e-35	up	FCD_00012662	Polyphenol oxidase	--
FCD_00012667	-1.4635	2.14916e-262	down	FCD_00012667	polyphenol oxidase%2C chloroplastic-like	--
FCD_00012670	3.39602	0.000196	up	FCD_00012670	polyphenol oxidase	--
FCD_00012679	1.53879	2.7568e-11	up	FCD_00012679	transcription termination factor MTERF15%2C mitochondrial-like	mTERF
FCD_00012690	-1.07305	0.00937507	down	FCD_00012690	translocase of chloroplast 159%2C chloroplastic	--
FCD_00012706	-2.27188	7.85087e-17	down	FCD_00012706	unknown	--
FCD_00012709	1.46277	0.00270294	up	FCD_00012709	protein SRC2	--
FCD_00012744	-1.91129	0	down	FCD_00012744	E3 ubiquitin-protein ligase MIEL1	--
FCD_00012745	-2.60264	6.78354e-36	down	FCD_00012745	probable serine/threonine-protein kinase kinX	--
FCD_00012757	-1.01227	2.59207e-10	down	FCD_00012757	E3 ubiquitin-protein ligase Topors	--
FCD_00012769	1.66266	1.53547e-08	up	FCD_00012769	vesicle-associated protein 2-2	--
FCD_00012773	-1.38241	2.20988e-116	down	FCD_00012773	tubby-like F-box protein 3	TUB
FCD_00012786	-1.18871	1.54434e-123	down	FCD_00012786	CASP-like protein 1D1	--
FCD_00012797	-1.43542	1.68893e-18	down	FCD_00012797	probable 1-deoxy-D-xylulose-5-phosphate synthase%2C chloroplastic	--
FCD_00012798	1.58059	0.000193772	up	FCD_00012798	50S ribosomal protein L33	--
FCD_00012803	-4.75341	1.18667e-09	down	FCD_00012803	sugar transporter ERD6-like 16 isoform X1	--
FCD_00012806	1.08505	8.82326e-83	up	FCD_00012806	Inosine/uridine-preferring nucleoside hydrolase	--
FCD_00012812	-1.35048	1.80237e-12	down	FCD_00012812	transmembrane protein%2C putative	--
FCD_00012837	-1.32781	2.25416e-07	down	FCD_00012837	putative WEB family protein At1g65010%2C chloroplastic	--
FCD_00012855	2.68388	3.81901e-19	up	FCD_00012855	phospho-2-dehydro-3-deoxyheptonate aldolase 2%2C chloroplastic-like	--
FCD_00012861	-1.73788	0.000824818	down	FCD_00012861	--	--
FCD_00012872	2.27878	1.40605e-63	up	FCD_00012872	7-deoxyloganetin glucosyltransferase	--
FCD_00012874	-1.61048	9.28959e-41	down	FCD_00012874	7-deoxyloganetin glucosyltransferase-like isoform X1	--
FCD_00012877	-1.2795	0.00519543	down	FCD_00012877	--	--
FCD_00012878	3.33236	2.97637e-10	up	FCD_00012878	7-deoxyloganetin glucosyltransferase	--
FCD_00012907	1.6986	0.00757272	up	FCD_00012907	--	--
FCD_00012944	1.11366	9.89594e-07	up	FCD_00012944	cell wall integrity/stress response component-like protein	--
FCD_00012954	1.38917	1.41197e-16	up	FCD_00012954	PLAT domain-containing protein 3-like	--
FCD_00012958	-1.9633	3.37303e-93	down	FCD_00012958	probable trehalose-phosphate phosphatase J	--
FCD_00012968	1.22043	0.0212675	up	FCD_00012968	nitrate regulatory gene2 protein	--
FCD_00012976	3.06487	8.83762e-12	up	FCD_00012976	Protein UPSTREAM OF FLC	--
FCD_00012978	1.88311	2.89816e-286	up	FCD_00012978	probable glucan 1%2C3-beta-glucosidase A	--
FCD_00012986	-1.85478	0.000302985	down	FCD_00012986	probable glucan 1%2C3-beta-glucosidase A	--
FCD_00012991	1.50352	0.000557812	up	FCD_00012991	Zf-FLZ domain containing protein	--
FCD_00012993	1.36575	7.58364e-45	up	FCD_00012993	inositol-3-phosphate synthase	--
FCD_00013001	-3.54913	0.00119648	down	FCD_00013001	bifunctional aspartate aminotransferase and glutamate/aspartate-prephenate aminotransferase	--
FCD_00013004	-1.13431	0.015881	down	FCD_00013004	trafficking protein particle complex subunit 12	--
FCD_00013029	-1.97718	0.000107317	down	FCD_00013029	protein PLASTID TRANSCRIPTIONALLY ACTIVE 10	--
FCD_00013081	1.69959	3.35706e-05	up	FCD_00013081	putative disease resistance protein RGA1	--
FCD_00013087	-2.89221	4.90698e-08	down	FCD_00013087	haloacid dehalogenase-like hydrolase domain-containing protein At3g48420	--
FCD_00013088	6.47427	3.51969e-06	up	FCD_00013088	Methyltransferase type	--
FCD_00013101	1.66653	1.40265e-88	up	FCD_00013101	Pectate lyase	--
FCD_00013102	1.49581	1.03649e-12	up	FCD_00013102	BTB/POZ and TAZ domain-containing protein 1	TAZ
FCD_00013104	-2.10244	4.34314e-156	down	FCD_00013104	cysteine proteinase	--
FCD_00013118	-3.30008	1.82719e-09	down	FCD_00013118	probable galactinol--sucrose galactosyltransferase 2	--
FCD_00013120	-1.37683	3.39977e-61	down	FCD_00013120	E3 ubiquitin-protein ligase RGLG2-like	--
FCD_00013121	1.35745	0.00274403	up	FCD_00013121	cytochrome P450 71A9-like	--
FCD_00013133	-1.6793	6.6182e-127	down	FCD_00013133	cytochrome P450 71A1-like	--
FCD_00013134	-1.56189	0.00010714	down	FCD_00013134	cytochrome P450 71A1-like	--
FCD_00013136	-1.05528	0.0138341	down	FCD_00013136	cytochrome P450 71A1-like	--
FCD_00013146	2.04238	0.00717343	up	FCD_00013146	cytochrome P450 71A1-like	--
FCD_00013147	5.02091	0	up	FCD_00013147	cytochrome P450 71A1-like	--
FCD_00013148	8.64957	4.8142e-12	up	FCD_00013148	cytochrome P450 71A1-like	--
FCD_00013156	-2.40814	4.54597e-10	down	FCD_00013156	novel plant SNARE 11	--
FCD_00013164	-1.30185	0.000240587	down	FCD_00013164	casein kinase II subunit beta'-like isoform X1	--
FCD_00013166	-1.24294	2.30595e-08	down	FCD_00013166	coiled-coil domain-containing protein 97	--
FCD_00013167	-1.00667	3.30227e-05	down	FCD_00013167	decapping nuclease DXO homolog%2C chloroplastic	--
FCD_00013172	-10.5748	1.83467e-35	down	FCD_00013172	proactivator polypeptide-like 1	--
FCD_00013174	-2.75307	1.74097e-71	down	FCD_00013174	CBL-interacting protein kinase 2-like	--
FCD_00013175	4.17962	8.18086e-16	up	FCD_00013175	stress response protein nst1	--
FCD_00013176	1.42695	4.18079e-36	up	FCD_00013176	stress response NST1-like protein	--
FCD_00013181	-1.31563	1.88198e-157	down	FCD_00013181	U-box domain-containing protein 16	--
FCD_00013187	1.75269	0.00427884	up	FCD_00013187	probable serine/threonine-protein kinase WNK5	--
FCD_00013208	2.87848	2.29873e-05	up	FCD_00013208	non-specific lipid-transfer protein 1-like	--
FCD_00013212	2.94196	1.22363e-104	up	FCD_00013212	lipid transfer protein precursor	--
FCD_00013244	1.60206	2.23251e-66	up	FCD_00013244	protein RETICULATA-RELATED 3%2C chloroplastic-like	--
FCD_00013254	-8.08647	3.28716e-10	down	FCD_00013254	probable LRR receptor-like serine/threonine-protein kinase At5g37450	--
FCD_00013255	-4.26591	3.61018e-06	down	FCD_00013255	--	--
FCD_00013270	1.60678	5.81295e-30	up	FCD_00013270	probable inactive receptor kinase At5g58300	--
FCD_00013285	1.38834	0.017605	up	FCD_00013285	high mobility group B protein 6	--
FCD_00013331	1.47239	1.3298e-61	up	FCD_00013331	protein PIN-LIKES 6	--
FCD_00013340	2.17712	3.30899e-11	up	FCD_00013340	hypothetical protein TorRG33x02_160680	--
FCD_00013357	-1.40971	2.5959e-77	down	FCD_00013357	leucine-rich repeat extensin-like protein 3	--
FCD_00013358	-1.22793	0.0476179	down	FCD_00013358	major allergen Pru ar 1-like	--
FCD_00013362	1.75981	1.02841e-219	up	FCD_00013362	Bet v I type allergen	--
FCD_00013366	2.70658	1.37208e-142	up	FCD_00013366	Bet v I type allergen	--
FCD_00013369	1.59226	1.65506e-07	up	FCD_00013369	Bet v I type allergen	--
FCD_00013371	1.14832	4.58369e-13	up	FCD_00013371	Bet v I type allergen	--
FCD_00013372	2.42899	2.37125e-14	up	FCD_00013372	Bet v I type allergen	--
FCD_00013374	2.00438	5.8922e-19	up	FCD_00013374	Bet v I type allergen	--
FCD_00013375	1.82098	0.00232204	up	FCD_00013375	Bet v I type allergen	--
FCD_00013376	3.26682	0.000454314	up	FCD_00013376	Bet v I type allergen	--
FCD_00013378	1.67345	8.73799e-06	up	FCD_00013378	Bet v I type allergen	--
FCD_00013407	-2.01712	4.43345e-34	down	FCD_00013407	CAMP-regulated phosphoprotein 19-related protein isoform 1	--
FCD_00013432	-3.34802	1.84426e-06	down	FCD_00013432	probable E3 ubiquitin-protein ligase ARI2 isoform X3	--
FCD_00013439	1.90024	3.7386e-118	up	FCD_00013439	glucan endo-1%2C3-beta-glucosidase%2C basic vacuolar isoform	--
FCD_00013442	1.64318	0.00055661	up	FCD_00013442	probable bifunctional TENA-E protein	--
FCD_00013465	-1.37238	3.79879e-14	down	FCD_00013465	protein high chlorophyll fluorescent 107	--
FCD_00013489	-1.66447	4.63182e-05	down	FCD_00013489	TIR-NBS-LRR-like protein	--
FCD_00013498	-1.20288	1.66944e-05	down	FCD_00013498	DNA replication complex GINS protein SLD5	--
FCD_00013521	5.08323	2.51951e-44	up	FCD_00013521	tubulin gamma-1 chain	--
FCD_00013522	9.41944	1.46011e-14	up	FCD_00013522	arabinogalactan peptide 20-like	--
FCD_00013523	-1.3731	0.00266623	down	FCD_00013523	mitochondrial carrier protein MTM1 isoform X1	--
FCD_00013539	-1.26336	4.08329e-196	down	FCD_00013539	BTB/POZ domain-containing protein POB1-like	--
FCD_00013593	2.86397	1.73975e-07	up	FCD_00013593	late embryogenesis abundant protein At1g64065	--
FCD_00013596	-1.4136	5.36371e-41	down	FCD_00013596	cytochrome P450 704C1-like	--
FCD_00013621	6.15298	4.37865e-06	up	FCD_00013621	Protein LITTLE ZIPPER	--
FCD_00013631	1.57994	1.43812e-06	up	FCD_00013631	probable calcium-binding protein CML23	--
FCD_00013652	-3.24273	1.04553e-30	down	FCD_00013652	uncharacterized protein LOC21405243	--
FCD_00013693	1.3358	1.5922e-09	up	FCD_00013693	transcription factor UPBEAT1	--
FCD_00013695	-1.00789	1.52005e-39	down	FCD_00013695	stachyose synthase	--
FCD_00013715	1.43464	8.87507e-05	up	FCD_00013715	protein trichome birefringence-like 6	--
FCD_00013716	2.70781	1.95267e-09	up	FCD_00013716	Six-bladed beta-propeller	--
FCD_00013734	4.13283	1.59501e-16	up	FCD_00013734	Universal stress protein A-like protein	--
FCD_00013737	-1.78391	9.02006e-07	down	FCD_00013737	DUF4228 domain-containing protein	--
FCD_00013767	-1.63972	1.31826e-07	down	FCD_00013767	cotton fiber protein	--
FCD_00013768	3.95509	6.67262e-51	up	FCD_00013768	cotton fiber protein	--
FCD_00013770	1.12786	3.031e-60	up	FCD_00013770	zinc finger protein 6-like	C2H2
FCD_00013776	1.07981	0.00888908	up	FCD_00013776	GATA transcription factor-like protein	--
FCD_00013779	-4.18582	2.11963e-09	down	FCD_00013779	histone H1-like	--
FCD_00013803	-1.81967	0	down	FCD_00013803	ethylene-responsive transcription factor ERF071	AP2/ERF-ERF
FCD_00013824	-1.08064	0.000153331	down	FCD_00013824	protein SHORT HYPOCOTYL IN WHITE LIGHT 1	--
FCD_00013843	-1.22369	5.22718e-36	down	FCD_00013843	calmodulin-binding transcription activator 4	CAMTA
FCD_00013844	1.85831	2.25444e-09	up	FCD_00013844	unnamed protein product	--
FCD_00013879	-1.13715	4.23002e-06	down	FCD_00013879	hypothetical protein TorRG33x02_340120	--
FCD_00013881	-4.38176	4.50262e-234	down	FCD_00013881	auxin-responsive protein SAUR32-like	--
FCD_00013883	2.38558	2.25683e-08	up	FCD_00013883	leucine-rich repeat extensin-like protein 3	--
FCD_00013895	1.92907	1.1666e-12	up	FCD_00013895	somatic embryogenesis receptor kinase 1	--
FCD_00013927	-2.1119	0.000353991	down	FCD_00013927	protein NEOXANTHIN-DEFICIENT 1 isoform X1	--
FCD_00013961	1.37987	0.000189723	up	FCD_00013961	probable protein S-acyltransferase 6	--
FCD_00013962	1.16787	0.00269425	up	FCD_00013962	protein vip1-like	--
FCD_00013981	-5.15148	1.08142e-09	down	FCD_00013981	Disease resistance protein RPM1	--
FCD_00013984	1.32838	4.38166e-29	up	FCD_00013984	ribosome biogenesis regulatory protein homolog	--
FCD_00013987	1.20546	7.52696e-12	up	FCD_00013987	signal peptidase complex catalytic subunit SEC11C-like	--
FCD_00013998	-4.90646	7.56301e-69	down	FCD_00013998	peroxidase 47	--
FCD_00014018	-2.55966	1.3999e-10	down	FCD_00014018	probable glycosyltransferase At5g03795	--
FCD_00014059	-1.59734	0.00797934	down	FCD_00014059	--	--
FCD_00014070	1.57771	0	up	FCD_00014070	60S ribosomal protein L3	--
FCD_00014072	-1.24077	1.18503e-06	down	FCD_00014072	putative disease resistance protein At1g50180	--
FCD_00014124	-3.98826	0	down	FCD_00014124	chlorophyll a-b binding protein 8%2C chloroplastic	--
FCD_00014126	1.14288	0.000473731	up	FCD_00014126	Octamer-binding transcription factor	GARP-G2-like
FCD_00014129	1.29776	0.00464163	up	FCD_00014129	uncharacterized protein LOC21400713	--
FCD_00014138	-1.22703	2.64431e-15	down	FCD_00014138	heavy metal-associated isoprenylated plant protein 46	--
FCD_00014145	-1.01172	9.45798e-42	down	FCD_00014145	DUF868 domain-containing protein	--
FCD_00014151	-2.05332	1.13036e-24	down	FCD_00014151	probable E3 ubiquitin-protein ligase XERICO	--
FCD_00014166	-2.1225	2.2065e-164	down	FCD_00014166	protein ACTIVITY OF BC1 COMPLEX KINASE 7%2C chloroplastic	--
FCD_00014171	-1.77635	6.93633e-08	down	FCD_00014171	fasciclin-like arabinogalactan protein 2	--
FCD_00014187	-1.11484	3.5907e-08	down	FCD_00014187	glucose-6-phosphate dehydrogenase	--
FCD_00014196	-1.19725	1.21873e-10	down	FCD_00014196	premnaspirodiene oxygenase	--
FCD_00014217	-2.30928	5.18462e-05	down	FCD_00014217	calcium-transporting ATPase 12%2C plasma membrane-type-like	--
FCD_00014218	-2.91559	8.04158e-106	down	FCD_00014218	chlorophyll a-b binding protein 151%2C chloroplastic	--
FCD_00014228	1.14712	8.92212e-67	up	FCD_00014228	glucan endo-1%2C3-beta-glucosidase 12	--
FCD_00014229	1.08778	5.11946e-31	up	FCD_00014229	scarecrow-like transcription factor PAT1	GRAS
FCD_00014232	-1.27125	3.63165e-190	down	FCD_00014232	probable serine/threonine-protein kinase WNK11 isoform X2	--
FCD_00014233	-1.11587	1.04045e-27	down	FCD_00014233	BTB/POZ domain-containing protein At5g48130	--
FCD_00014263	1.8919	3.66682e-263	up	FCD_00014263	uncharacterized protein LOC21402965	--
FCD_00014270	1.10124	1.36693e-72	up	FCD_00014270	TBC1 domain family member 2B	--
FCD_00014278	-4.67555	2.37434e-18	down	FCD_00014278	scopoletin glucosyltransferase	--
FCD_00014288	-2.83031	1.85416e-12	down	FCD_00014288	CBS domain-containing protein CBSX1%2C chloroplastic-like	--
FCD_00014290	-1.57042	5.15323e-96	down	FCD_00014290	Polyadenylate-binding protein 2	--
FCD_00014291	-2.17713	7.15645e-58	down	FCD_00014291	probable E3 ubiquitin ligase SUD1	--
FCD_00014313	-1.07632	3.20218e-34	down	FCD_00014313	ABSCISIC ACID-INSENSITIVE 5-like protein 7	bZIP
FCD_00014321	-1.73821	4.79367e-07	down	FCD_00014321	ethylene-responsive transcription factor ERF109-like	AP2/ERF-ERF
FCD_00014358	-1.96784	1.86015e-45	down	FCD_00014358	probable carboxylesterase 12	--
FCD_00014363	-1.22138	0.000428164	down	FCD_00014363	--	--
FCD_00014366	-1.60392	8.2802e-09	down	FCD_00014366	Nodulation protein H	--
FCD_00014405	-1.01426	6.65493e-58	down	FCD_00014405	Isopenicillin N synthase	--
FCD_00014407	-1.38356	1.32683e-51	down	FCD_00014407	Isopenicillin N synthase	--
FCD_00014408	-1.24119	4.66144e-80	down	FCD_00014408	probable 2-oxoglutarate-dependent dioxygenase At5g05600	--
FCD_00014412	-1.20335	4.9267e-118	down	FCD_00014412	CCG-binding protein 1	--
FCD_00014417	-1.07202	0.00408405	down	FCD_00014417	PetM of cytochrome b6/f complex subunit	--
FCD_00014427	-2.18595	0	down	FCD_00014427	hypothetical protein PanWU01x14_177040	--
FCD_00014428	-3.15057	0	down	FCD_00014428	stress-induced protein	--
FCD_00014433	2.86778	2.10208e-21	up	FCD_00014433	allene oxide synthase 3	--
FCD_00014464	-1.40438	1.69073e-141	down	FCD_00014464	SNF1-related protein kinase regulatory subunit gamma-1	--
FCD_00014481	1.31369	0.0161912	up	FCD_00014481	Deoxycytidylate deaminase	--
FCD_00014528	-1.27341	0.0202984	down	FCD_00014528	recQ-mediated genome instability protein 1	--
FCD_00014529	1.45479	2.25891e-05	up	FCD_00014529	ACT domain-containing protein ACR6-like	--
FCD_00014545	-1.22704	6.92065e-62	down	FCD_00014545	probable protein S-acyltransferase 7	--
FCD_00014553	2.08109	1.36915e-89	up	FCD_00014553	CASP-like protein 1F2	--
FCD_00014566	1.43586	1.63134e-291	up	FCD_00014566	transcription factor bHLH137-like	bHLH
FCD_00014572	3.70792	2.08458e-12	up	FCD_00014572	putative glycosyltransferase 7	--
FCD_00014587	-7.40346	2.32932e-38	down	FCD_00014587	TMV resistance protein N-like	--
FCD_00014593	-4.64851	7.51433e-14	down	FCD_00014593	--	--
FCD_00014599	-1.58212	2.43102e-07	down	FCD_00014599	--	--
FCD_00014600	3.73221	4.07935e-13	up	FCD_00014600	--	--
FCD_00014612	1.33483	1.64433e-71	up	FCD_00014612	glutathione S-transferase U17-like	--
FCD_00014614	1.32421	4.40343e-15	up	FCD_00014614	LEAF RUST 10 DISEASE-RESISTANCE LOCUS RECEPTOR-LIKE PROTEIN KINASE-like 1.5	--
FCD_00014622	-1.13544	5.8033e-115	down	FCD_00014622	thioredoxin H2-like	--
FCD_00014636	-1.72779	4.09464e-76	down	FCD_00014636	Homeobox-leucine zipper protein HAT5	HB-HD-ZIP
FCD_00014638	1.30654	2.71992e-07	up	FCD_00014638	protein NRT1/ PTR FAMILY 4.6-like	--
FCD_00014652	4.52746	2.12062e-07	up	FCD_00014652	pectate lyase-like	--
FCD_00014685	1.29598	1.09947e-11	up	FCD_00014685	transcription factor MYB51-like isoform X1	MYB
FCD_00014686	-2.07435	6.44904e-08	down	FCD_00014686	Aldo/keto reductase	--
FCD_00014699	-1.02109	2.88852e-07	down	FCD_00014699	transcription factor TCP15-like	TCP
FCD_00014715	-6.77541	1.13774e-22	down	FCD_00014715	glutathione S-transferase U10-like	--
FCD_00014719	-1.0374	3.69787e-20	down	FCD_00014719	TATA box-binding protein-associated factor RNA polymerase I subunit B	--
FCD_00014730	6.45559	9.162e-56	up	FCD_00014730	ribonuclease 3-like	--
FCD_00014747	-5.48975	1.88914e-21	down	FCD_00014747	NB-ARC domain%2C LRR domain containing protein	--
FCD_00014760	-1.08119	0.00673232	down	FCD_00014760	NB-ARC domain%2C LRR domain containing protein	--
FCD_00014782	-1.13444	0.00146723	down	FCD_00014782	uncharacterized protein LOC112093321	--
FCD_00014783	-1.01483	0.000940784	down	FCD_00014783	Developmental protein SEPALLATA 3	MADS-M-type
FCD_00014786	1.30006	0.0194238	up	FCD_00014786	replication protein A 70 kDa DNA-binding subunit B	--
FCD_00014790	-7.64435	4.4664e-09	down	FCD_00014790	--	--
FCD_00014794	3.68822	2.10256e-06	up	FCD_00014794	respiratory burst oxidase homolog protein A-like	--
FCD_00014805	1.4362	2.24637e-08	up	FCD_00014805	flavonoid 3'-monooxygenase	--
FCD_00014830	-2.02149	3.44519e-79	down	FCD_00014830	heparanase-like protein 1	--
FCD_00014833	-1.05254	1.29587e-14	down	FCD_00014833	remorin 4.1 isoform X1	--
FCD_00014836	-1.36177	1.32907e-21	down	FCD_00014836	muscle M-line assembly protein unc-89-like isoform X1	--
FCD_00014844	-1.37442	2.25904e-18	down	FCD_00014844	probable LRR receptor-like serine/threonine-protein kinase At1g74360	--
FCD_00014879	2.77792	3.51973e-07	up	FCD_00014879	Transmembrane protein	--
FCD_00014882	1.28462	1.87219e-09	up	FCD_00014882	putative lipoate-protein ligase A isoform X1	--
FCD_00014884	-3.23307	1.18082e-09	down	FCD_00014884	chlorophyll a-b binding protein P4%2C chloroplastic	--
FCD_00014886	-4.95901	6.14621e-22	down	FCD_00014886	--	--
FCD_00014887	-2.50321	0	down	FCD_00014887	thioredoxin-like 1-2%2C chloroplastic	--
FCD_00014893	-1.03933	4.49686e-09	down	FCD_00014893	F-box/LRR-repeat protein 3-like	--
FCD_00014916	1.09345	1.2146e-32	up	FCD_00014916	peroxidase 4-like	--
FCD_00014933	1.4891	4.15598e-289	up	FCD_00014933	probable serine/threonine-protein kinase WNK4 isoform X1	--
FCD_00014942	2.59126	4.24009e-155	up	FCD_00014942	expansin-a8	--
FCD_00014975	-2.03294	3.44323e-25	down	FCD_00014975	root phototropism protein 2	TRAF
FCD_00014991	-1.36827	0.00437599	down	FCD_00014991	SNARE-interacting protein KEULE	--
FCD_00015014	1.72436	4.58547e-07	up	FCD_00015014	Germin-like protein 5-1	--
FCD_00015033	-2.74227	2.30331e-12	down	FCD_00015033	uncharacterized protein LOC21405464	--
FCD_00015047	1.89074	1.10653e-07	up	FCD_00015047	receptor-like protein EIX2	--
FCD_00015048	6.75719	6.16583e-07	up	FCD_00015048	--	--
FCD_00015049	6.76775	2.24856e-186	up	FCD_00015049	clathrin light chain 2	--
FCD_00015050	2.55043	7.97577e-22	up	FCD_00015050	mucin-5AC isoform X2	--
FCD_00015074	-1.09925	2.78087e-10	down	FCD_00015074	Serine/threonine protein kinase	--
FCD_00015075	1.24717	7.40332e-12	up	FCD_00015075	protein SMAX1-LIKE 7-like	--
FCD_00015081	1.34719	8.79433e-05	up	FCD_00015081	gibberellin 2-beta-dioxygenase 1	--
FCD_00015084	-1.18062	8.20711e-14	down	FCD_00015084	Proteinase inhibitor I25%2C cystatin%2C conserved region	--
FCD_00015103	1.7231	9.5743e-34	up	FCD_00015103	U-box domain-containing protein 1-like	--
FCD_00015134	-2.6201	3.85156e-152	down	FCD_00015134	abscisic acid receptor PYL4-like	--
FCD_00015148	-1.34712	8.65567e-103	down	FCD_00015148	protein EARLY RESPONSIVE TO DEHYDRATION 15-like	--
FCD_00015149	1.21899	5.65452e-10	up	FCD_00015149	copper transport protein CCH	--
FCD_00015154	-4.90113	1.02694e-136	down	FCD_00015154	PLAC8 motif-containing protein	--
FCD_00015157	-4.81104	0	down	FCD_00015157	alpha-soluble NSF attachment protein 2	--
FCD_00015170	1.07952	0.0400619	up	FCD_00015170	pseudouridine-5'-phosphatase-like isoform X2	--
FCD_00015176	-2.37125	1.68241e-99	down	FCD_00015176	vacuolar cation/proton exchanger 3-like	--
FCD_00015213	-1.49031	2.01056e-11	down	FCD_00015213	Trihelix transcription factor GT-3b	Trihelix
FCD_00015221	-7.18136	2.29736e-08	down	FCD_00015221	non-functional NADPH-dependent codeinone reductase 2-like	--
FCD_00015244	1.91258	1.5556e-05	up	FCD_00015244	Zinc finger%2C CCCH-type	--
FCD_00015262	-1.05447	0.0204818	down	FCD_00015262	Receptor-like protein 12	--
FCD_00015263	-1.14457	3.39919e-25	down	FCD_00015263	verticillium wilt resistance-like protein	--
FCD_00015285	1.44961	0.013959	up	FCD_00015285	protein FAM9A	--
FCD_00015286	-2.7522	0.000326026	down	FCD_00015286	protein TIC 56%2C chloroplastic	--
FCD_00015288	-1.37006	1.9348e-106	down	FCD_00015288	ferritin-3%2C chloroplastic	--
FCD_00015299	1.52746	1.93117e-07	up	FCD_00015299	protein trichome birefringence-like 35	--
FCD_00015301	2.50595	1.14375e-08	up	FCD_00015301	protein BREAST CANCER SUSCEPTIBILITY 2 homolog B-like	--
FCD_00015304	-2.74734	2.47535e-48	down	FCD_00015304	small subunit processome component 20 homolog isoform X1	--
FCD_00015305	-2.6839	2.30841e-18	down	FCD_00015305	small subunit processome component 20 homolog isoform X1	--
FCD_00015309	-1.40723	0.0256018	down	FCD_00015309	dehydration-responsive element-binding protein 2C-like	AP2/ERF-ERF
FCD_00015319	-2.47548	0.00078357	down	FCD_00015319	macrophage migration inhibitory factor homolog	--
FCD_00015323	1.97631	0.00224551	up	FCD_00015323	Development/cell death domain containing protein	--
FCD_00015329	-2.0648	1.64274e-20	down	FCD_00015329	Na+/H+ antiporter family protein 4	--
FCD_00015338	1.12162	1.20959e-09	up	FCD_00015338	DnaJ domain containing protein	--
FCD_00015340	-1.21648	0.0167587	down	FCD_00015340	Putative disease resistance protein RGA3	--
FCD_00015342	2.25813	3.56134e-191	up	FCD_00015342	protein IWS1 homolog 1	IWS1
FCD_00015343	-9.34457	6.30791e-14	down	FCD_00015343	Benzyl alcohol O-benzoyltransferase	--
FCD_00015344	-11.9308	5.81871e-23	down	FCD_00015344	methanol O-anthraniloyltransferase-like	--
FCD_00015346	-8.55972	1.1855e-11	down	FCD_00015346	methanol O-anthraniloyltransferase-like	--
FCD_00015357	-1.24171	1.07175e-08	down	FCD_00015357	pentatricopeptide repeat-containing protein At1g31920	--
FCD_00015361	-1.58596	0.00995226	down	FCD_00015361	Putative disease resistance protein RGA3	--
FCD_00015385	-3.71077	9.63064e-118	down	FCD_00015385	disease resistance protein RPM1-like	--
FCD_00015392	1.02216	0.000774016	up	FCD_00015392	phosphoribulokinase%2C chloroplastic	--
FCD_00015397	-1.30744	1.2049e-30	down	FCD_00015397	CSC1-like protein At1g32090	--
FCD_00015405	1.24604	0.0129079	up	FCD_00015405	DNA (cytosine-5)-methyltransferase CMT2-like isoform X1	--
FCD_00015409	1.40955	1.69871e-13	up	FCD_00015409	probable receptor-like protein kinase At1g33260	--
FCD_00015415	-1.75864	1.36038e-08	down	FCD_00015415	probable aquaporin NIP5-1	--
FCD_00015429	-1.14786	0.00247438	down	FCD_00015429	flavin-containing monooxygenase FMO GS-OX-like 4	--
FCD_00015436	-1.09845	8.03287e-30	down	FCD_00015436	transmembrane protein 45A	--
FCD_00015461	-1.45674	9.35752e-14	down	FCD_00015461	replication protein A 70 kDa DNA-binding subunit A	--
FCD_00015471	1.4491	0.00124214	up	FCD_00015471	DUF3128 domain-containing protein	--
FCD_00015494	2.49403	2.8689e-06	up	FCD_00015494	GDSL esterase/lipase At5g22810	--
FCD_00015508	-1.92786	0.00119648	down	FCD_00015508	Putative phospholipid:diacylglycerol acyltransferase 2	--
FCD_00015515	5.08407	1.12631e-13	up	FCD_00015515	probable receptor-like protein kinase At5g24010	--
FCD_00015539	-1.21503	1.09674e-21	down	FCD_00015539	TMV resistance protein N-like	--
FCD_00015549	-3.44479	1.96606e-271	down	FCD_00015549	cyclin-dependent protein kinase inhibitor SMR2	--
FCD_00015551	-1.0942	5.07797e-11	down	FCD_00015551	serine carboxypeptidase-like 51	--
FCD_00015585	-6.0534	1.33202e-109	down	FCD_00015585	syndetin isoform X1	--
FCD_00015590	-2.44038	0.000201879	down	FCD_00015590	pentatricopeptide repeat-containing protein At1g33350	--
FCD_00015592	-7.19496	7.50786e-08	down	FCD_00015592	pre-mRNA-splicing factor ATP-dependent RNA helicase DEAH7-like	--
FCD_00015594	-3.76759	5.01858e-64	down	FCD_00015594	2-alkenal reductase (NADP(+)-dependent)	--
FCD_00015595	6.03556	6.48378e-06	up	FCD_00015595	probably inactive leucine-rich repeat receptor-like protein kinase At5g48380	--
FCD_00015598	7.83825	2.60922e-19	up	FCD_00015598	acetolactate synthase small subunit 1%2C chloroplastic-like	--
FCD_00015599	1.17623	4.27476e-17	up	FCD_00015599	Nucleolar protein 8	--
FCD_00015609	1.73309	4.9718e-39	up	FCD_00015609	NB-ARC domain%2C LRR domain containing protein	--
FCD_00015634	-1.40838	3.19222e-06	down	FCD_00015634	--	--
FCD_00015686	-1.34949	4.26423e-08	down	FCD_00015686	--	--
FCD_00015694	3.20331	5.55571e-11	up	FCD_00015694	GABA transporter 1-like	--
FCD_00015708	1.84246	0.00959736	up	FCD_00015708	transcriptional activator DEMETER-like	--
FCD_00015718	1.55867	3.61433e-47	up	FCD_00015718	cytochrome P450 77A3-like	--
FCD_00015742	2.25991	4.42359e-06	up	FCD_00015742	probable disease resistance protein At4g27220	--
FCD_00015770	-2.42764	3.55465e-72	down	FCD_00015770	ultraviolet-B receptor UVR8 isoform X1	--
FCD_00015772	-1.39179	5.81942e-117	down	FCD_00015772	mannose-1-phosphate guanylyltransferase 1	--
FCD_00015787	1.83379	0.00637944	up	FCD_00015787	--	--
FCD_00015838	1.27373	7.16871e-22	up	FCD_00015838	Acid phosphatase%2C class B-like	--
FCD_00015844	1.11707	1.14645e-07	up	FCD_00015844	transcription factor DIVARICATA-like	MYB
FCD_00015862	2.20805	5.05732e-263	up	FCD_00015862	probable aquaporin PIP1-2	--
FCD_00015874	2.06257	1.77691e-99	up	FCD_00015874	pleckstrin homology domain-containing protein 1	--
FCD_00015882	-2.27469	1.64347e-08	down	FCD_00015882	Putative E3 ubiquitin-protein ligase LIN-1	--
FCD_00015902	4.40743	7.45574e-10	up	FCD_00015902	G-type lectin S-receptor-like serine/threonine-protein kinase RLK1	--
FCD_00015910	-2.51617	4.62585e-66	down	FCD_00015910	G-type lectin S-receptor-like serine/threonine-protein kinase RLK1	--
FCD_00015926	-1.3046	7.96659e-05	down	FCD_00015926	pentatricopeptide repeat-containing protein At5g59600-like	--
FCD_00015977	-1.00968	0.00142057	down	FCD_00015977	serine/threonine-protein kinase UCNL	--
FCD_00015978	-1.07898	0.0343682	down	FCD_00015978	serine/threonine-protein kinase UCN-like	--
FCD_00015984	2.33274	6.42013e-173	up	FCD_00015984	hypothetical protein TorRG33x02_150830	--
FCD_00016026	-1.27401	6.60688e-37	down	FCD_00016026	proteasome subunit beta type-1	--
FCD_00016057	-1.08504	2.14505e-90	down	FCD_00016057	probable glutathione S-transferase	--
FCD_00016063	-1.00636	1.16183e-33	down	FCD_00016063	probable glutathione S-transferase	--
FCD_00016070	-1.64686	2.61056e-12	down	FCD_00016070	histone H3-like centromeric protein HTR12	--
FCD_00016079	-7.00181	2.18619e-07	down	FCD_00016079	--	--
FCD_00016091	1.63928	3.88912e-15	up	FCD_00016091	trafficking protein particle complex subunit 2	--
FCD_00016092	1.34634	3.86321e-08	up	FCD_00016092	--	--
FCD_00016095	-1.86692	1.69073e-30	down	FCD_00016095	disease resistance protein RML1B-like	--
FCD_00016103	1.64881	6.03908e-16	up	FCD_00016103	probable alpha-mannosidase At5g13980 isoform X1	--
FCD_00016104	-1.82112	1.98446e-09	down	FCD_00016104	magnesium protoporphyrin IX methyltransferase%2C chloroplastic	--
FCD_00016160	-1.87719	3.79525e-61	down	FCD_00016160	disease resistance protein At4g27190-like	--
FCD_00016186	-2.60497	3.93006e-90	down	FCD_00016186	laccase-15-like	--
FCD_00016245	-1.0991	0.00596766	down	FCD_00016245	Cytochrome P450 89A2	--
FCD_00016257	-4.33766	3.22482e-43	down	FCD_00016257	cytochrome P450 CYP736A12-like	--
FCD_00016258	-4.46719	7.56096e-45	down	FCD_00016258	cytochrome P450 CYP736A12-like	--
FCD_00016259	-1.70683	9.6458e-13	down	FCD_00016259	cytochrome P450 CYP736A12-like	--
FCD_00016260	-1.68697	2.66653e-14	down	FCD_00016260	cytochrome P450 CYP736A12-like	--
FCD_00016275	-1.90309	1.01888e-13	down	FCD_00016275	AT-rich interactive domain protein	--
FCD_00016277	-1.27147	6.58594e-47	down	FCD_00016277	uncharacterized protein LOC21402892	--
FCD_00016282	-1.87566	7.39962e-06	down	FCD_00016282	putative calcium-binding protein CML10	--
FCD_00016308	-3.50888	4.76785e-11	down	FCD_00016308	patatin-like protein 2	--
FCD_00016320	2.4673	1.04041e-122	up	FCD_00016320	uncharacterized protein LOC21396368 isoform X2	--
FCD_00016353	-1.28624	2.98067e-134	down	FCD_00016353	CBL-interacting serine/threonine-protein kinase 25	--
FCD_00016362	1.08289	2.34207e-07	up	FCD_00016362	U-box domain-containing protein 4-like	--
FCD_00016374	1.00616	0.0105775	up	FCD_00016374	acidic mammalian chitinase-like	--
FCD_00016375	-1.49579	4.55165e-10	down	FCD_00016375	zinc finger protein 3-like	--
FCD_00016380	-1.36879	7.4225e-10	down	FCD_00016380	DUF868 domain-containing protein	--
FCD_00016419	1.44329	6.7891e-102	up	FCD_00016419	potassium channel SKOR	--
FCD_00016429	-1.23528	0.000501136	down	FCD_00016429	vegetative cell wall protein gp1	--
FCD_00016430	1.19998	2.00916e-05	up	FCD_00016430	glyoxylate/succinic semialdehyde reductase 1	--
FCD_00016441	-3.3602	1.21422e-21	down	FCD_00016441	heavy metal-associated isoprenylated plant protein 21	--
FCD_00016447	1.11219	4.32018e-15	up	FCD_00016447	Zinc finger%2C RING-CH-type	--
FCD_00016469	-1.03373	4.37269e-56	down	FCD_00016469	--	--
FCD_00016475	3.09165	6.40934e-17	up	FCD_00016475	uncharacterized protein LOC21409719	--
FCD_00016488	1.16498	2.56528e-27	up	FCD_00016488	L-Ala-D/L-amino acid epimerase-like isoform X2	--
FCD_00016496	-1.52394	7.80546e-39	down	FCD_00016496	putative glutamine amidotransferase GAT1_2.1	--
FCD_00016502	2.58477	3.10901e-44	up	FCD_00016502	50S ribosomal protein-like protein	--
FCD_00016518	3.2467	1.84372e-06	up	FCD_00016518	transcription elongation factor spt5	--
FCD_00016534	1.06439	8.65086e-08	up	FCD_00016534	UPF0505 protein C16orf62 isoform X1	--
FCD_00016543	1.19871	0.0306092	up	FCD_00016543	mitogen-activated protein kinase kinase kinase 18	--
FCD_00016566	-1.13999	7.89619e-08	down	FCD_00016566	transcription factor MYB97-like	MYB
FCD_00016568	-1.81245	3.53919e-62	down	FCD_00016568	CASP-like protein 2D1	--
FCD_00016570	3.42048	1.06087e-06	up	FCD_00016570	3-ketoacyl-CoA synthase 20-like	--
FCD_00016571	5.89261	2.67165e-07	up	FCD_00016571	3-ketoacyl-CoA synthase 11	--
FCD_00016572	5.03991	6.00925e-10	up	FCD_00016572	heterodimeric geranylgeranyl pyrophosphate synthase small subunit%2C chloroplastic-like	--
FCD_00016576	-1.14494	0.0341925	down	FCD_00016576	--	--
FCD_00016578	1.47647	1.04e-28	up	FCD_00016578	Senescence regulator	--
FCD_00016581	1.30924	2.51525e-05	up	FCD_00016581	--	--
FCD_00016590	-1.64757	6.05619e-275	down	FCD_00016590	NEP1-interacting protein-like 1	--
FCD_00016619	1.17288	2.74345e-23	up	FCD_00016619	Pollen Ole e 1 allergen and extensin family protein	--
FCD_00016623	-1.8825	0.0013001	down	FCD_00016623	serine/threonine-protein phosphatase 7 long form like	--
FCD_00016630	-1.19438	0.00467596	down	FCD_00016630	Aminotransferase-like mobile domain containing protein	--
FCD_00016636	-1.01542	4.21577e-05	down	FCD_00016636	protein LHCP TRANSLOCATION DEFECT	--
FCD_00016654	6.98892	3.29322e-34	up	FCD_00016654	AP-5 complex subunit zeta-1	--
FCD_00016656	6.97021	3.72409e-10	up	FCD_00016656	Disease resistance protein RPM1	--
FCD_00016657	1.24583	0.00857144	up	FCD_00016657	--	--
FCD_00016707	3.00925	2.23766e-20	up	FCD_00016707	36.4 kDa proline-rich protein-like	--
FCD_00016717	-1.35672	2.81651e-11	down	FCD_00016717	UDP-glycosyltransferase 71A16-like	--
FCD_00016720	2.07362	0.000658214	up	FCD_00016720	UDP-glycosyltransferase 71A16-like	--
FCD_00016721	1.27495	0.0165585	up	FCD_00016721	--	--
FCD_00016723	3.46376	1.50831e-16	up	FCD_00016723	putative UDP-glucose flavonoid 3-O-glucosyltransferase 3	--
FCD_00016724	1.98148	0.00219961	up	FCD_00016724	zinc transporter 8-like	--
FCD_00016725	2.4494	4.11976e-12	up	FCD_00016725	zinc transporter 5-like	--
FCD_00016728	1.77202	3.40223e-18	up	FCD_00016728	VQ motif-containing protein 22-like	--
FCD_00016748	8.0433	1.14294e-10	up	FCD_00016748	--	--
FCD_00016749	1.3509	6.21387e-15	up	FCD_00016749	probable ribonuclease P/MRP protein subunit POP5	--
FCD_00016751	1.91073	2.54976e-152	up	FCD_00016751	UDP-glycosyltransferase 82A1	--
FCD_00016752	2.11967	1.20891e-223	up	FCD_00016752	UDP-glycosyltransferase 82A1	--
FCD_00016777	-6.70305	3.1275e-07	down	FCD_00016777	7-deoxyloganetin glucosyltransferase-like	--
FCD_00016779	-1.99226	1.48267e-12	down	FCD_00016779	7-deoxyloganetin glucosyltransferase-like	--
FCD_00016782	3.83103	1.242e-10	up	FCD_00016782	--	--
FCD_00016783	2.10006	3.3468e-12	up	FCD_00016783	cold shock domain-containing protein 3-like	--
FCD_00016786	1.57735	0.000490318	up	FCD_00016786	Fanconi anemia group D2 protein homolog	--
FCD_00016791	-5.13945	2.68554e-107	down	FCD_00016791	protein LSD1	C2C2-LSD
FCD_00016794	-9.09721	1.43013e-13	down	FCD_00016794	pentatricopeptide repeat-containing protein At3g16010	--
FCD_00016799	-1.84708	0.000476602	down	FCD_00016799	--	--
FCD_00016803	-1.21397	1.11007e-17	down	FCD_00016803	Gamma-tubulin complex component protein	--
FCD_00016808	-4.56113	1.79773e-56	down	FCD_00016808	photosystem I reaction center subunit III%2C chloroplastic	--
FCD_00016809	-1.14967	5.25186e-06	down	FCD_00016809	hypothetical protein TSUD_255150	--
FCD_00016821	-1.08386	3.2888e-07	down	FCD_00016821	--	--
FCD_00016824	-7.47131	1.75024e-08	down	FCD_00016824	--	--
FCD_00016831	3.92226	2.80269e-09	up	FCD_00016831	pentatricopeptide repeat-containing protein At1g06143	--
FCD_00016835	1.37068	0.00281815	up	FCD_00016835	CBBY-like protein	--
FCD_00016843	-1.23898	3.62309e-10	down	FCD_00016843	transcription termination factor MTEF18%2C mitochondrial	mTERF
FCD_00016850	6.61832	1.47803e-06	up	FCD_00016850	--	--
FCD_00016851	2.93698	1.76268e-08	up	FCD_00016851	--	--
FCD_00016869	1.03328	5.1246e-33	up	FCD_00016869	zinc finger protein ZPR1-like	--
FCD_00016880	-1.3089	1.1747e-24	down	FCD_00016880	peroxidase A2-like	--
FCD_00016901	-1.95235	0.000566726	down	FCD_00016901	pentatricopeptide repeat-containing protein At2g35130	--
FCD_00016908	1.27387	2.35567e-26	up	FCD_00016908	uncharacterized protein LOC21402722	--
FCD_00016928	4.17666	1.44004e-23	up	FCD_00016928	transcription factor bHLH94-like	bHLH
FCD_00016969	-2.22676	7.68597e-17	down	FCD_00016969	guanosine nucleotide diphosphate dissociation inhibitor At5g09550-like	--
FCD_00016978	1.13652	6.04453e-05	up	FCD_00016978	protein NETWORKED 2D-like	--
FCD_00016985	1.90304	0.00237602	up	FCD_00016985	nucleobase-ascorbate transporter 11	--
FCD_00016995	-1.74274	1.46921e-05	down	FCD_00016995	receptor-like cytosolic serine/threonine-protein kinase RBK1	--
FCD_00017013	2.42728	0.000226875	up	FCD_00017013	probable mannitol dehydrogenase	--
FCD_00017014	1.06396	0.000916663	up	FCD_00017014	probable mannitol dehydrogenase	--
FCD_00017032	-1.30928	5.00989e-38	down	FCD_00017032	thermosome subunit gamma	--
FCD_00017043	1.09489	6.74753e-09	up	FCD_00017043	heat stress transcription factor C-1	HSF
FCD_00017047	-4.57005	1.23505e-05	down	FCD_00017047	putative ubiquitin-conjugating enzyme E2 37	--
FCD_00017082	-1.71011	1.40327e-17	down	FCD_00017082	bark storage protein A	--
FCD_00017088	1.03929	4.84737e-40	up	FCD_00017088	auxin-responsive protein IAA27	AUX/IAA
FCD_00017103	-2.06252	4.50025e-50	down	FCD_00017103	E3 ubiquitin-protein ligase ATL42	--
FCD_00017110	-4.1723	5.22468e-16	down	FCD_00017110	probable glycosyltransferase At3g07620	--
FCD_00017111	-2.30743	6.66879e-08	down	FCD_00017111	probable glycosyltransferase At3g07620	--
FCD_00017127	-2.01235	9.91367e-13	down	FCD_00017127	F-box domain containing protein	--
FCD_00017141	1.36885	7.00965e-43	up	FCD_00017141	protein trichome birefringence	--
FCD_00017156	-1.03376	3.05993e-23	down	FCD_00017156	probable L-type lectin-domain containing receptor kinase S.5	--
FCD_00017172	-1.50485	0.000200637	down	FCD_00017172	VQ motif-containing protein 25	--
FCD_00017221	6.97404	3.18367e-15	up	FCD_00017221	zinc finger protein 2-like	C2H2
FCD_00017222	6.59117	4.22772e-07	up	FCD_00017222	--	--
FCD_00017255	-2.69736	1.33229e-05	down	FCD_00017255	Ubiquitin carboxyl-terminal hydrolase 12	--
FCD_00017273	-2.50725	3.39223e-09	down	FCD_00017273	ABC transporter G family member 22 isoform X1	--
FCD_00017274	-2.03726	1.15072e-31	down	FCD_00017274	ABC transporter G family member 22 isoform X1	--
FCD_00017299	-1.30775	0.000945555	down	FCD_00017299	calcium-dependent protein kinase 26-like	--
FCD_00017355	-1.00025	0.000558115	down	FCD_00017355	exocyst complex component EXO70A1	--
FCD_00017367	-1.69418	1.72803e-130	down	FCD_00017367	NDR1/HIN1-like protein 10	--
FCD_00017386	-1.32667	0.000309848	down	FCD_00017386	probable plastid-lipid-associated protein 7%2C chloroplastic isoform X2	--
FCD_00017388	-1.28815	1.2311e-67	down	FCD_00017388	trihelix transcription factor GT-2-like	Trihelix
FCD_00017401	-8.28475	7.56578e-11	down	FCD_00017401	--	--
FCD_00017403	1.60009	4.02349e-47	up	FCD_00017403	--	--
FCD_00017450	-1.95203	5.25376e-22	down	FCD_00017450	uncharacterized CRM domain-containing protein At3g25440%2C chloroplastic isoform X1	--
FCD_00017480	-2.51198	1.61543e-123	down	FCD_00017480	Fidgetin-like protein 1	--
FCD_00017482	1.28508	1.20959e-09	up	FCD_00017482	probable Histone-lysine N-methyltransferase ATXR5	PHD
FCD_00017502	-1.96522	8.57775e-31	down	FCD_00017502	flotillin-like protein 3	--
FCD_00017523	1.20678	0.000365135	up	FCD_00017523	stress-induced protein KIN2-like	--
FCD_00017541	-1.38936	1.53716e-79	down	FCD_00017541	6-phosphogluconate dehydrogenase%2C decarboxylating 3	--
FCD_00017556	2.22119	0.000434178	up	FCD_00017556	--	--
FCD_00017602	2.06171	0.00938019	up	FCD_00017602	carotenoid 9%2C10(9'%2C10')-cleavage dioxygenase 1-like	--
FCD_00017623	-1.45159	0.0198265	down	FCD_00017623	thylakoid lumenal 19 kDa protein%2C chloroplastic	--
FCD_00017660	3.33661	2.17222e-06	up	FCD_00017660	U-box domain-containing protein 35	--
FCD_00017697	1.65871	2.85237e-21	up	FCD_00017697	H/ACA ribonucleoprotein complex subunit 4	--
FCD_00017706	1.49794	1.14834e-43	up	FCD_00017706	probable aldo-keto reductase 2	--
FCD_00017707	1.40816	3.11327e-23	up	FCD_00017707	probable aldo-keto reductase 2	--
FCD_00017709	1.09034	6.49807e-11	up	FCD_00017709	hypothetical protein L484_014741	--
FCD_00017712	3.92185	7.89772e-34	up	FCD_00017712	probable aldo-keto reductase 2	--
FCD_00017714	2.09479	2.81908e-08	up	FCD_00017714	hypothetical protein TorRG33x02_343220	--
FCD_00017715	6.95443	2.14116e-07	up	FCD_00017715	--	--
FCD_00017716	2.21193	1.25926e-07	up	FCD_00017716	probable aldo-keto reductase 2	--
FCD_00017740	-2.07409	2.19689e-14	down	FCD_00017740	--	--
FCD_00017741	-2.28456	2.9669e-10	down	FCD_00017741	putative disease resistance protein RGA3	--
FCD_00017758	-1.12309	0.0199252	down	FCD_00017758	putative mitochondrial protein	--
FCD_00017789	2.2456	4.53638e-07	up	FCD_00017789	Dicer-like protein 4	--
FCD_00017792	1.69823	1.64056e-49	up	FCD_00017792	dicer-like protein 4 isoform X1	--
FCD_00017799	1.04424	2.32549e-39	up	FCD_00017799	katanin p80 WD40 repeat-containing subunit B1 homolog isoform X1	--
FCD_00017808	-1.81502	0.00104464	down	FCD_00017808	S-receptor-like serine/threonine-protein kinase	--
FCD_00017816	-1.2096	8.36878e-14	down	FCD_00017816	--	Others
FCD_00017824	1.29077	6.54062e-14	up	FCD_00017824	hypothetical protein PanWU01x14_230940	--
FCD_00017825	1.43531	1.93727e-31	up	FCD_00017825	uncharacterized protein LOC112194306	--
FCD_00017849	-1.79608	3.88756e-41	down	FCD_00017849	--	--
FCD_00017850	-1.92139	2.52466e-86	down	FCD_00017850	uncharacterized protein LOC21386340	--
FCD_00017852	-1.92516	1.48827e-39	down	FCD_00017852	hypothetical protein L484_002780	--
FCD_00017856	1.6272	0.00802653	up	FCD_00017856	sugar carrier protein C	--
FCD_00017860	1.86022	3.44211e-279	up	FCD_00017860	external alternative NAD(P)H-ubiquinone oxidoreductase B2%2C mitochondrial	--
FCD_00017867	-1.19747	0.0287257	down	FCD_00017867	PREDICTED: uncharacterized protein LOC107425542	--
FCD_00017869	1.07389	0.0267126	up	FCD_00017869	telomerase Cajal body protein 1	--
FCD_00017870	-1.52381	4.38239e-12	down	FCD_00017870	bifunctional riboflavin kinase/FMN phosphatase-like	--
FCD_00017871	1.58159	1.66867e-15	up	FCD_00017871	Anaphase-promoting complex subunit 4	--
FCD_00017891	-4.62624	2.2699e-07	down	FCD_00017891	--	--
FCD_00017894	-1.29186	2.09761e-35	down	FCD_00017894	internal alternative NAD(P)H-ubiquinone oxidoreductase A1%2C mitochondrial-like	--
FCD_00017896	1.35624	6.32252e-26	up	FCD_00017896	hypothetical protein CCACVL1_15597	--
FCD_00017898	1.78503	7.6917e-09	up	FCD_00017898	putative glycine-rich cell wall structural protein 1	--
FCD_00017905	1.70088	0.00649172	up	FCD_00017905	serine/arginine repetitive matrix protein 1-like	--
FCD_00017939	1.13472	9.8059e-11	up	FCD_00017939	photosystem I reaction center subunit XI%2C chloroplastic	--
FCD_00017973	1.51295	8.42307e-07	up	FCD_00017973	myb-like protein X	--
FCD_00017989	1.1986	0.0495668	up	FCD_00017989	LysM receptor kinase	--
FCD_00018002	8.61241	6.19559e-12	up	FCD_00018002	putative leucine-rich repeat receptor-like serine/threonine-protein kinase At2g19230	--
FCD_00018006	1.4716	8.19564e-10	up	FCD_00018006	protein DJ-1 homolog D	--
FCD_00018007	3.03404	3.11059e-14	up	FCD_00018007	protein DJ-1 homolog D	--
FCD_00018008	-3.46473	0	down	FCD_00018008	protein DJ-1 homolog D	--
FCD_00018010	-1.79521	4.59434e-112	down	FCD_00018010	U-box domain-containing protein 9-like isoform X1	--
FCD_00018022	6.97751	7.57143e-20	up	FCD_00018022	embryo defective	--
FCD_00018055	1.62254	1.1852e-09	up	FCD_00018055	plant UBX domain-containing protein 10-like	--
FCD_00018056	1.66897	1.72903e-06	up	FCD_00018056	uncharacterized protein LOC21397706	--
FCD_00018084	-3.78561	3.90432e-10	down	FCD_00018084	disease resistance protein RPM1-like	--
FCD_00018107	-1.2977	1.60608e-08	down	FCD_00018107	C2 and GRAM domain-containing protein At5g50170	--
FCD_00018125	1.8563	2.19156e-64	up	FCD_00018125	uncharacterized protein LOC21401941	--
FCD_00018126	1.13677	9.71187e-07	up	FCD_00018126	PREDICTED: uncharacterized protein LOC100248384	--
FCD_00018131	7.25843	3.7175e-08	up	FCD_00018131	hypothetical protein L484_018985	--
FCD_00018132	4.19625	6.26254e-34	up	FCD_00018132	Proteinase inhibitor I25%2C cystatin%2C conserved region	--
FCD_00018133	1.83773	2.2102e-14	up	FCD_00018133	uncharacterized protein LOC21401940	--
FCD_00018153	-1.04919	5.24656e-20	down	FCD_00018153	probable proteasome inhibitor	--
FCD_00018160	-1.23324	1.44298e-05	down	FCD_00018160	probable glutathione S-transferase	--
FCD_00018171	-1.5032	0.00327694	down	FCD_00018171	geranylgeranyl diphosphate reductase%2C chloroplastic	--
FCD_00018175	1.00687	6.67647e-16	up	FCD_00018175	protein EMBRYO DEFECTIVE 514	--
FCD_00018181	6.65788	1.03838e-06	up	FCD_00018181	--	--
FCD_00018192	1.60335	6.51182e-14	up	FCD_00018192	glutathione S-transferase U9-like	--
FCD_00018211	-1.16352	4.65035e-34	down	FCD_00018211	pectinesterase 1	--
FCD_00018225	-2.41166	1.97429e-48	down	FCD_00018225	ABC transporter A family member 7-like	--
FCD_00018245	-1.92825	5.84922e-09	down	FCD_00018245	protein QUIRKY	--
FCD_00018249	-3.27337	1.50661e-11	down	FCD_00018249	PREDICTED: uncharacterized protein LOC107415849	--
FCD_00018250	-1.42676	1.77127e-08	down	FCD_00018250	protein NRT1/ PTR FAMILY 4.6	--
FCD_00018252	1.59696	1.77791e-05	up	FCD_00018252	--	--
FCD_00018253	-1.2313	5.11849e-06	down	FCD_00018253	--	--
FCD_00018265	7.14174	1.17069e-07	up	FCD_00018265	ADP-ribosylation factor-like protein 2	--
FCD_00018317	-1.96964	1.14764e-07	down	FCD_00018317	vicilin-like seed storage protein At2g18540	--
FCD_00018323	-1.34258	0.000210089	down	FCD_00018323	--	--
FCD_00018324	-1.34674	1.50317e-14	down	FCD_00018324	serine/threonine-protein kinase HT1-like	--
FCD_00018333	1.35761	5.19917e-86	up	FCD_00018333	anthocyanidin 3-O-glucosyltransferase 5-like	--
FCD_00018334	1.57972	0.00836916	up	FCD_00018334	anthocyanidin 3-O-glucosyltransferase 5-like	--
FCD_00018338	1.13072	1.09264e-20	up	FCD_00018338	Major facilitator superfamily protein isoform 1	--
FCD_00018357	1.68304	1.62321e-06	up	FCD_00018357	probable vacuolar amino acid transporter YPQ1	--
FCD_00018373	-7.90427	1.13105e-09	down	FCD_00018373	lysm-containing receptor kinase 6	--
FCD_00018415	-1.3747	5.3502e-06	down	FCD_00018415	ribonucleoside-diphosphate reductase small chain	--
FCD_00018470	-1.21986	0.00166054	down	FCD_00018470	NAC domain-containing protein 83-like	NAC
FCD_00018494	2.20037	2.92948e-25	up	FCD_00018494	threonine-tRNA ligase	--
FCD_00018495	1.11901	0.0391787	up	FCD_00018495	glycerol-3-phosphate dehydrogenase [NAD(+)] GPDHC1%2C cytosolic	--
FCD_00018496	7.23473	3.75814e-08	up	FCD_00018496	cytochrome P450 82C4-like	--
FCD_00018513	-1.7205	5.77641e-13	down	FCD_00018513	zeatin O-glucosyltransferase-like	--
FCD_00018515	4.84524	2.52396e-48	up	FCD_00018515	zeatin O-glucosyltransferase-like	--
FCD_00018537	-5.31391	2.1663e-10	down	FCD_00018537	glucan endo-1%2C3-beta-glucosidase%2C basic isoform-like	--
FCD_00018542	-3.0875	2.6744e-08	down	FCD_00018542	acidic endochitinase	--
FCD_00018546	-2.27509	3.10913e-08	down	FCD_00018546	--	--
FCD_00018560	-1.16031	0.00119665	down	FCD_00018560	peptide chain release factor PrfB3%2C chloroplastic	--
FCD_00018578	7.43462	1.62005e-08	up	FCD_00018578	--	--
FCD_00018579	-7.69187	3.53576e-09	down	FCD_00018579	AICARFT/IMPCHase bienzyme	--
FCD_00018580	6.63073	1.28397e-06	up	FCD_00018580	--	--
FCD_00018581	2.10632	1.11363e-127	up	FCD_00018581	bifunctional purine biosynthesis protein PurH	--
FCD_00018584	4.0108	7.71561e-76	up	FCD_00018584	hypothetical protein L484_015527	--
FCD_00018620	-2.34069	0.00159312	down	FCD_00018620	ABC transporter E family member 2	--
FCD_00018622	-4.19376	6.02149e-06	down	FCD_00018622	Acid phosphatase/vanadium-dependent haloperoxidase-related	--
FCD_00018632	-1.21325	4.35075e-79	down	FCD_00018632	YTH domain-containing family protein 2	--
FCD_00018652	1.37568	0.0321209	up	FCD_00018652	organic cation/carnitine transporter 3	--
FCD_00018671	-1.18034	4.74148e-50	down	FCD_00018671	succinate-semialdehyde dehydrogenase%2C mitochondrial	--
FCD_00018678	2.43279	1.81413e-73	up	FCD_00018678	LRR domain containing protein	--
FCD_00018718	-1.42104	0.000104842	down	FCD_00018718	glucan endo-1%2C3-beta-glucosidase 3	--
FCD_00018720	1.41918	1.75096e-27	up	FCD_00018720	dynein light chain 1%2C cytoplasmic	--
FCD_00018743	-1.86072	0.000215634	down	FCD_00018743	hypothetical protein L484_007850	--
FCD_00018747	2.02158	5.01912e-06	up	FCD_00018747	pectinesterase	--
FCD_00018748	3.1383	0	up	FCD_00018748	hypothetical protein TorRG33x02_168510	--
FCD_00018750	4.581	1.29436e-26	up	FCD_00018750	endoglucanase 8	--
FCD_00018755	-1.58651	9.88913e-14	down	FCD_00018755	protein NIM1-INTERACTING 2	--
FCD_00018766	-1.05526	2.32064e-11	down	FCD_00018766	3-ketoacyl-CoA synthase 6	--
FCD_00018769	-1.36549	9.97131e-10	down	FCD_00018769	protein FLX-like 3	--
FCD_00018770	-1.57091	0.00946825	down	FCD_00018770	zinc finger protein CONSTANS-LIKE 16	C2C2-CO-like
FCD_00018772	1.84771	4.50121e-06	up	FCD_00018772	CLAVATA3/ESR (CLE)-related protein 27	--
FCD_00018778	1.5505	0.00412871	up	FCD_00018778	Ribosomal protein	--
FCD_00018781	1.62831	1.1141e-36	up	FCD_00018781	caffeoylshikimate esterase	--
FCD_00018790	-2.20007	4.9148e-05	down	FCD_00018790	endonuclease 2	--
FCD_00018821	2.72002	3.06217e-14	up	FCD_00018821	LEAF RUST 10 DISEASE-RESISTANCE LOCUS RECEPTOR-LIKE PROTEIN KINASE-like 2.1	--
FCD_00018822	3.86408	4.12491e-05	up	FCD_00018822	LEAF RUST 10 DISEASE-RESISTANCE LOCUS RECEPTOR-LIKE PROTEIN KINASE-like 2.1	--
FCD_00018930	6.49479	7.32146e-07	up	FCD_00018930	small auxin up regulated protein	--
FCD_00018933	5.35279	3.3371e-93	up	FCD_00018933	small auxin up regulated protein	--
FCD_00018934	4.95403	1.0942e-150	up	FCD_00018934	Small auxin-up RNA	--
FCD_00018935	4.62847	2.98548e-127	up	FCD_00018935	small auxin up regulated protein	--
FCD_00018937	1.53864	1.99227e-09	up	FCD_00018937	small auxin up regulated protein	--
FCD_00018938	2.07457	1.30666e-31	up	FCD_00018938	small auxin up regulated protein	--
FCD_00018940	2.08115	1.06616e-135	up	FCD_00018940	small auxin up regulated protein	--
FCD_00018941	2.95323	8.99518e-115	up	FCD_00018941	small auxin up regulated protein	--
FCD_00018942	1.18455	1.76062e-10	up	FCD_00018942	auxin-induced protein 15A-like	--
FCD_00018943	2.40715	7.8919e-83	up	FCD_00018943	small auxin up regulated protein	--
FCD_00018944	2.24754	3.4439e-61	up	FCD_00018944	small auxin up regulated protein	--
FCD_00018945	1.7321	1.02014e-31	up	FCD_00018945	putative small auxin-up RNA	--
FCD_00018980	8.29591	5.0652e-11	up	FCD_00018980	putative disease resistance protein RGA3	--
FCD_00018993	-1.01413	2.11526e-21	down	FCD_00018993	kinesin-like protein KIN-7E	--
FCD_00018998	1.0166	7.07838e-120	up	FCD_00018998	endoglucanase 24-like	--
FCD_00019012	-1.46842	8.99192e-18	down	FCD_00019012	protein DETOXIFICATION 46%2C chloroplastic	--
FCD_00019026	2.47603	3.55302e-95	up	FCD_00019026	V-type proton ATPase subunit a3	--
FCD_00019027	2.21797	1.29761e-102	up	FCD_00019027	cysteine protease RD19A-like	--
FCD_00019032	1.48713	6.16162e-46	up	FCD_00019032	beta-galactosidase 3	--
FCD_00019036	2.08603	9.96199e-61	up	FCD_00019036	bifunctional epoxide hydrolase 2-like	--
FCD_00019051	-1.02168	0.00341439	down	FCD_00019051	probable acyl-activating enzyme 18%2C peroxisomal	--
FCD_00019056	1.10582	3.16793e-12	up	FCD_00019056	L-Ala-D/L-amino acid epimerase isoform X2	--
FCD_00019062	1.24818	4.66102e-46	up	FCD_00019062	Ribosomal protein	--
FCD_00019081	-1.05044	2.82649e-18	down	FCD_00019081	uncharacterized protein LOC21396458 isoform X1	--
FCD_00019105	7.25151	1.28507e-08	up	FCD_00019105	--	--
FCD_00019118	-2.72802	8.55883e-05	down	FCD_00019118	probable glutathione S-transferase	--
FCD_00019121	-1.19507	1.33085e-05	down	FCD_00019121	microbial collagenase	--
FCD_00019126	1.02959	1.22942e-23	up	FCD_00019126	probable S-adenosylmethionine-dependent methyltransferase At5g38100	--
FCD_00019137	-2.0799	7.37413e-07	down	FCD_00019137	alpha-dioxygenase 2	--
FCD_00019143	-1.58835	2.12654e-05	down	FCD_00019143	110 kDa U5 small nuclear ribonucleoprotein component CLO	--
FCD_00019153	-1.03766	0.0020023	down	FCD_00019153	cysteine proteinase ep-b 1-like protein	--
FCD_00019169	-1.24073	7.07653e-07	down	FCD_00019169	bifunctional TH2 protein%2C mitochondrial-like	--
FCD_00019174	-4.08881	1.61753e-09	down	FCD_00019174	BURP domain protein RD22-like	--
FCD_00019175	-2.34956	2.49962e-06	down	FCD_00019175	lipid binding protein%2C putative	--
FCD_00019187	-1.11022	8.36651e-17	down	FCD_00019187	probable disease resistance protein At4g27220	--
FCD_00019191	-4.71335	2.70244e-19	down	FCD_00019191	probable disease resistance protein At4g27220	--
FCD_00019195	-1.58838	0.00173552	down	FCD_00019195	putative pentatricopeptide repeat-containing protein At1g12700%2C mitochondrial	--
FCD_00019197	-3.60228	2.87303e-24	down	FCD_00019197	serine--glyoxylate aminotransferase	--
FCD_00019202	1.47481	0.00715102	up	FCD_00019202	cytochrome P450 94A1-like	--
FCD_00019215	-2.39312	1.75652e-17	down	FCD_00019215	Bet v I type allergen	--
FCD_00019218	2.46203	1.32308e-12	up	FCD_00019218	calcium-dependent protein kinase 34	--
FCD_00019254	-1.41392	7.29582e-17	down	FCD_00019254	pentatricopeptide repeat-containing protein At5g01110	--
FCD_00019255	-1.23598	0.0250479	down	FCD_00019255	--	--
FCD_00019270	1.23398	5.68372e-10	up	FCD_00019270	putative clathrin assembly protein At1g25240	--
FCD_00019290	1.71434	1.46446e-185	up	FCD_00019290	probable xyloglucan endotransglucosylase/hydrolase protein 28	--
FCD_00019304	-1.22469	3.93217e-110	down	FCD_00019304	protein OBERON 3	--
FCD_00019314	-3.20974	3.08149e-16	down	FCD_00019314	--	--
FCD_00019315	-3.32622	3.54613e-12	down	FCD_00019315	--	--
FCD_00019316	-2.82175	4.7735e-13	down	FCD_00019316	--	--
FCD_00019325	1.73839	0.000511429	up	FCD_00019325	PLATZ domain-containing protein	PLATZ
FCD_00019362	1.0238	2.26538e-05	up	FCD_00019362	sec14 cytosolic factor	--
FCD_00019370	-1.68665	3.08577e-15	down	FCD_00019370	cytokinin hydroxylase-like	--
FCD_00019371	-1.34628	0.00543398	down	FCD_00019371	KH domain-containing protein At4g18375-like	--
FCD_00019372	-1.85627	7.4018e-06	down	FCD_00019372	KH domain-containing protein At4g18375-like	--
FCD_00019373	-1.00224	0.000150887	down	FCD_00019373	KH domain-containing protein At4g18375-like	--
FCD_00019391	-1.582	1.10942e-34	down	FCD_00019391	(R%2CS)-reticuline 7-O-methyltransferase-like	--
FCD_00019396	-1.77167	3.24775e-07	down	FCD_00019396	photosystem II repair protein PSB27-H1%2C chloroplastic	--
FCD_00019398	2.47886	1.66737e-09	up	FCD_00019398	putative cell wall protein	--
FCD_00019405	7.37181	8.62383e-28	up	FCD_00019405	jasmonic acid-amido synthetase JAR1-like	--
FCD_00019406	10.0604	1.42372e-16	up	FCD_00019406	jasmonic acid-amido synthetase JAR1-like	--
FCD_00019408	3.72208	1.94621e-88	up	FCD_00019408	CTTNBP 2 amino-terminal-like protein	--
FCD_00019409	3.59281	8.31764e-30	up	FCD_00019409	serine/arginine repetitive matrix protein 1-like	--
FCD_00019419	1.12849	2.55117e-05	up	FCD_00019419	formimidoyltransferase-cyclodeaminase-like isoform X1	--
FCD_00019441	-1.81774	3.39311e-05	down	FCD_00019441	Wound-responsive family protein	--
FCD_00019454	-5.94439	2.06884e-07	down	FCD_00019454	aromatic-L-amino-acid decarboxylase-like	--
FCD_00019472	1.48167	5.04508e-06	up	FCD_00019472	S-receptor-like serine/threonine-protein kinase	--
FCD_00019479	-1.18011	0.041338	down	FCD_00019479	zinc finger protein CONSTANS-LIKE 1-like	Others
FCD_00019486	-3.65494	3.31506e-11	down	FCD_00019486	--	--
FCD_00019492	-1.06301	7.98255e-22	down	FCD_00019492	probable isoaspartyl peptidase/L-asparaginase 3 isoform X1	--
FCD_00019496	-1.05309	0.0317637	down	FCD_00019496	Quinone oxidoreductase	--
FCD_00019497	1.33733	0.00132378	up	FCD_00019497	Alcohol dehydrogenase superfamily%2C zinc-type	--
FCD_00019500	-1.97941	0.00330642	down	FCD_00019500	8-amino-7-oxononanoate synthase	--
FCD_00019520	-1.66969	0.00115124	down	FCD_00019520	F-box protein At5g51380-like	--
FCD_00019526	-1.78188	0.000473731	down	FCD_00019526	kunitz-type serine protease inhibitor	--
FCD_00019528	-3.23698	6.3186e-40	down	FCD_00019528	kunitz-type serine protease inhibitor	--
FCD_00019529	-3.14965	1.60621e-10	down	FCD_00019529	kunitz-type serine protease inhibitor	--
FCD_00019562	-1.59704	2.21606e-05	down	FCD_00019562	23.6 kDa heat shock protein%2C mitochondrial-like isoform X2	--
FCD_00019569	-1.42468	1.07763e-73	down	FCD_00019569	putative glycerol-3-phosphate transporter 1	--
FCD_00019590	2.91547	3.59921e-12	up	FCD_00019590	disease resistance-like protein DSC1	--
FCD_00019617	1.09526	1.39218e-05	up	FCD_00019617	CASP-like protein 1C1	--
FCD_00019637	-10.7585	1.02353e-18	down	FCD_00019637	protein ACCELERATED CELL DEATH 6-like	--
FCD_00019651	-1.21571	3.22273e-07	down	FCD_00019651	protochlorophyllide reductase-like	--
FCD_00019671	1.08607	0.00187582	up	FCD_00019671	auxin-responsive protein IAA1	AUX/IAA
FCD_00019674	2.47448	1.36602e-288	up	FCD_00019674	pathogenesis-related protein 1-like	--
FCD_00019675	3.61652	1.41448e-23	up	FCD_00019675	Cysteine-rich secretory protein%2C allergen V5/Tpx-1-related	--
FCD_00019725	1.00593	2.98892e-06	up	FCD_00019725	uncharacterized protein LOC21386763	--
FCD_00019737	-1.3254	0.00126596	down	FCD_00019737	putative amidase C869.01 isoform X1	--
FCD_00019745	-1.24148	6.0762e-08	down	FCD_00019745	putative amidase C869.01 isoform X1	--
FCD_00019753	-2.19425	0.00160267	down	FCD_00019753	PI-PLC X-box domain-containing protein DDB_G0293730	--
FCD_00019754	-2.2896	4.74146e-08	down	FCD_00019754	methyltransferase-like protein 16 isoform X1	--
FCD_00019758	1.11039	8.04699e-12	up	FCD_00019758	glycine-rich protein 2-like	CSD
FCD_00019788	-1.32503	0.0230371	down	FCD_00019788	--	--
FCD_00019809	2.47149	2.46974e-16	up	FCD_00019809	Oxidative stress 3 isoform 1	--
FCD_00019821	-1.41274	8.39718e-06	down	FCD_00019821	NADP-dependent malic enzyme isoform X1	--
FCD_00019828	-1.14565	9.63185e-14	down	FCD_00019828	lachrymatory-factor synthase	--
FCD_00019837	1.15209	0.000377	up	FCD_00019837	homeobox-leucine zipper protein ATHB-8	HB-HD-ZIP
FCD_00019841	1.20437	1.69787e-07	up	FCD_00019841	aldehyde dehydrogenase family 2 member C4	--
FCD_00019842	-1.85373	2.56525e-24	down	FCD_00019842	Aldehyde dehydrogenase family 2 member C4	--
FCD_00019860	-1.25081	2.1873e-33	down	FCD_00019860	probable serine incorporator isoform X1	--
FCD_00019862	2.35852	3.88699e-09	up	FCD_00019862	protein SODIUM POTASSIUM ROOT DEFECTIVE 2	--
FCD_00019873	-1.42905	1.10016e-07	down	FCD_00019873	DEVIL-like protein	--
FCD_00019895	4.0347	0	up	FCD_00019895	ABC transporter G family member 32-like	--
FCD_00019926	-7.61583	4.25822e-18	down	FCD_00019926	prohibitin-1%2C mitochondrial	--
FCD_00019927	2.48431	2.45119e-08	up	FCD_00019927	glutaredoxin-C9-like	--
FCD_00019928	2.37864	3.13688e-07	up	FCD_00019928	phosphorelay protein	--
FCD_00019944	-1.581	4.86974e-05	down	FCD_00019944	predicted protein	--
FCD_00019945	1.74207	0.000900192	up	FCD_00019945	Transcription activator GLK1	GARP-G2-like
FCD_00019959	-1.18192	0.0130508	down	FCD_00019959	probable aminotransferase TAT2	--
FCD_00019989	-1.12357	1.73136e-08	down	FCD_00019989	Sugar phosphate exchanger 2%2C putative	--
FCD_00020027	1.1985	5.38751e-118	up	FCD_00020027	36.4 kDa proline-rich protein-like	--
FCD_00020061	-1.32695	2.02652e-20	down	FCD_00020061	--	--
FCD_00020065	-1.36555	4.04745e-07	down	FCD_00020065	--	--
FCD_00020091	1.8311	2.08971e-21	up	FCD_00020091	Glucan endo-1%2C3-beta-glucosidase 11	--
FCD_00020116	-1.77198	0.00211261	down	FCD_00020116	--	--
FCD_00020118	1.08626	9.24848e-38	up	FCD_00020118	phosphoribosylformylglycinamidine cyclo-ligase%2C chloroplastic/mitochondrial	--
FCD_00020150	-1.27106	0.00132965	down	FCD_00020150	zinc finger CCCH domain-containing protein 18-like isoform X2	--
FCD_00020151	-3.13869	3.6082e-08	down	FCD_00020151	transcription termination factor MTERF9%2C chloroplastic-like	mTERF
FCD_00020164	-4.43317	3.40016e-55	down	FCD_00020164	C2 domain containing protein	--
FCD_00020166	8.19552	9.51548e-11	up	FCD_00020166	--	--
FCD_00020169	-9.09959	2.87359e-13	down	FCD_00020169	NB-ARC domain%2C LRR domain containing protein	--
FCD_00020172	-8.98298	8.46051e-13	down	FCD_00020172	NB-ARC domain%2C LRR domain containing protein	--
FCD_00020174	-9.86947	7.05159e-16	down	FCD_00020174	NB-ARC domain%2C LRR domain containing protein	--
FCD_00020199	2.50174	7.92632e-45	up	FCD_00020199	glycerophosphodiester phosphodiesterase GDPDL3-like	--
FCD_00020224	2.54061	1.74632e-09	up	FCD_00020224	rust resistance kinase Lr10-like	--
FCD_00020225	3.85393	1.43449e-06	up	FCD_00020225	rust resistance kinase Lr10-like	--
FCD_00020226	1.99959	2.45655e-05	up	FCD_00020226	rust resistance kinase Lr10-like	--
FCD_00020272	1.18718	2.65507e-12	up	FCD_00020272	--	--
FCD_00020288	-1.9225	4.66823e-10	down	FCD_00020288	--	--
FCD_00020296	-1.23379	4.34972e-121	down	FCD_00020296	stem-specific protein TSJT1-like	--
FCD_00020298	-3.92599	4.8738e-58	down	FCD_00020298	protochlorophyllide reductase%2C chloroplastic	--
FCD_00020319	1.27414	1.50837e-133	up	FCD_00020319	NAC transcription factor 56	NAC
FCD_00020335	-3.14889	3.76027e-13	down	FCD_00020335	putative RING-H2 finger protein ATL19	--
FCD_00020339	3.79378	1.26195e-47	up	FCD_00020339	uncharacterized protein LOC21386483	--
FCD_00020342	-1.48208	1.54221e-112	down	FCD_00020342	metallothionein-like protein type 3	--
FCD_00020352	-1.06194	0.000487443	down	FCD_00020352	CDP-diacylglycerol-glycerol-3-phosphate 3-phosphatidyltransferase	--
FCD_00020360	1.60106	1.03347e-284	up	FCD_00020360	uncharacterized protein LOC21395181	--
FCD_00020361	1.14935	1.25865e-19	up	FCD_00020361	aquaporin SIP1-1-like	--
FCD_00020362	2.03468	6.5259e-20	up	FCD_00020362	L-ascorbate oxidase homolog	--
FCD_00020401	-1.89574	0.00210283	down	FCD_00020401	fatty acid hydroperoxide lyase%2C chloroplastic	--
FCD_00020407	-1.5055	5.50254e-08	down	FCD_00020407	ribonuclease 3-like protein 3	--
FCD_00020421	-3.80987	1.94286e-185	down	FCD_00020421	putative orcinol O-methyltransferase	--
FCD_00020429	1.7821	1.46553e-07	up	FCD_00020429	Glycoside hydrolase	--
FCD_00020431	-1.56542	1.42124e-144	down	FCD_00020431	beta-glucosidase BoGH3B-like isoform X1	--
FCD_00020447	-2.0763	1.87781e-12	down	FCD_00020447	cysteine proteinase inhibitor 1	--
FCD_00020452	-1.69492	3.1275e-07	down	FCD_00020452	ethylene-responsive transcription factor ERF014	AP2/ERF-ERF
FCD_00020453	1.36149	5.8205e-36	up	FCD_00020453	aminoacylase-1	--
FCD_00020467	-4.98521	7.32473e-13	down	FCD_00020467	WAT1-related protein At4g08290	--
FCD_00020468	-1.21703	1.22632e-09	down	FCD_00020468	WAT1-related protein At4g08300-like	--
FCD_00020479	1.75472	0.00131246	up	FCD_00020479	--	--
FCD_00020482	-1.49737	0	down	FCD_00020482	esterase-like isoform X1	--
FCD_00020486	1.17712	6.70225e-13	up	FCD_00020486	filament-like plant protein isoform X1	--
FCD_00020502	-1.8743	7.44266e-08	down	FCD_00020502	transcription factor bHLH81	--
FCD_00020510	-2.81015	1.58748e-23	down	FCD_00020510	protein NRT1/ PTR FAMILY 5.10-like	--
FCD_00020531	-2.68264	7.58442e-10	down	FCD_00020531	serine/threonine-protein kinase-like protein CCR4	--
FCD_00020533	-1.52688	8.16539e-25	down	FCD_00020533	60S ribosomal protein L26-1	--
FCD_00020534	-5.19174	7.92636e-101	down	FCD_00020534	uncharacterized protein LOC112093237	--
FCD_00020538	1.91662	1.66785e-06	up	FCD_00020538	gibberellin-regulated protein 9	--
FCD_00020546	1.60207	0.00020249	up	FCD_00020546	hypothetical protein PanWU01x14_053230	--
FCD_00020547	1.26395	1.25954e-07	up	FCD_00020547	Nucleotide-diphospho-sugar transferase	--
FCD_00020550	1.54906	8.93575e-08	up	FCD_00020550	putative pentatricopeptide repeat-containing protein At1g69350%2C mitochondrial	--
FCD_00020560	-3.06577	8.7686e-34	down	FCD_00020560	feruloyl CoA ortho-hydroxylase 1-like	--
FCD_00020592	5.40008	3.37739e-11	up	FCD_00020592	receptor-like protein kinase HERK 1	--
FCD_00020594	2.04935	5.83421e-20	up	FCD_00020594	receptor-like protein kinase HERK 1	--
FCD_00020625	-2.7274	2.0583e-20	down	FCD_00020625	Glycoside hydrolase	--
FCD_00020633	1.08188	3.34999e-06	up	FCD_00020633	uncharacterized protein LOC21401714	--
FCD_00020643	1.26868	1.45111e-15	up	FCD_00020643	--	--
FCD_00020645	-2.15966	8.1971e-08	down	FCD_00020645	beta-amyrin synthase	--
FCD_00020656	1.48499	0.00807183	up	FCD_00020656	non-specific phospholipase C3-like	--
FCD_00020682	-1.16681	6.22089e-08	down	FCD_00020682	Peroxiredoxin Q%2C chloroplastic	--
FCD_00020683	-1.27226	4.57648e-10	down	FCD_00020683	MND1-interacting protein 1-like	--
FCD_00020704	1.36801	0.0154998	up	FCD_00020704	protein NRT1/ PTR FAMILY 7.2-like	--
FCD_00020723	6.08157	5.55664e-06	up	FCD_00020723	ADP-ribosylation factor GTPase-activating protein AGD7	--
FCD_00020739	1.15768	8.94343e-13	up	FCD_00020739	cinnamoyl-CoA reductase 1	--
FCD_00020755	-1.50754	1.27147e-44	down	FCD_00020755	Serpin family	--
FCD_00020760	-1.95488	0.000117298	down	FCD_00020760	Phosphatidylinositol N-acetylglucosaminyltransferase subunit Y	--
FCD_00020764	2.23962	0.000679604	up	FCD_00020764	glucan endo-1%2C3-beta-glucosidase	--
FCD_00020765	4.40174	9.19861e-142	up	FCD_00020765	glucan endo-1%2C3-beta-glucosidase-like	--
FCD_00020767	6.93013	2.21933e-07	up	FCD_00020767	--	--
FCD_00020774	-2.67741	1.01176e-74	down	FCD_00020774	phospholipase A(1) LCAT3 isoform X1	--
FCD_00020781	-1.96671	0.00037531	down	FCD_00020781	Calreticulin domain-containing protein	--
FCD_00020785	-1.2941	2.72322e-20	down	FCD_00020785	membrane-associated protein VIPP1%2C chloroplastic	--
FCD_00020821	-7.29873	3.71133e-08	down	FCD_00020821	UDP-glycosyltransferase 73B4-like	--
FCD_00020827	1.33533	0.000170384	up	FCD_00020827	UDP-glycosyltransferase 73B4-like	--
FCD_00020833	1.81572	2.79014e-20	up	FCD_00020833	probable xyloglucan glycosyltransferase 5	--
FCD_00020838	1.30987	2.00109e-06	up	FCD_00020838	DNA topoisomerase 1	--
FCD_00020839	1.19075	6.91397e-06	up	FCD_00020839	DNA topoisomerase 1	--
FCD_00020890	1.16229	0.000377877	up	FCD_00020890	nitrate regulatory gene2 protein-like	--
FCD_00020899	-2.091	0.000325018	down	FCD_00020899	BURP domain protein RD22	--
FCD_00020981	-1.66911	0.00300937	down	FCD_00020981	LOB domain-containing protein 1-like	LOB
FCD_00020984	6.84316	4.30708e-10	up	FCD_00020984	--	--
FCD_00021001	-4.26453	4.40886e-06	down	FCD_00021001	general transcription factor IIF subunit 2	--
FCD_00021006	1.18325	0.0016906	up	FCD_00021006	tetraspanin-6	--
FCD_00021013	-4.81357	3.87532e-90	down	FCD_00021013	chlorophyll a-b binding protein 6%2C chloroplastic	--
FCD_00021018	1.16648	7.25102e-10	up	FCD_00021018	UPF0481 protein At3g47200	--
FCD_00021030	2.56868	0	up	FCD_00021030	probable aquaporin PIP2-5	--
FCD_00021043	5.68888	8.75019e-10	up	FCD_00021043	UPF0481 protein At3g47200-like	--
FCD_00021056	1.89841	6.96893e-07	up	FCD_00021056	hypothetical protein TorRG33x02_125430	--
FCD_00021068	-1.24485	2.03303e-195	down	FCD_00021068	polygalacturonase-like	--
FCD_00021082	-2.49938	6.70388e-24	down	FCD_00021082	Bowman-Birk type proteinase inhibitor	--
FCD_00021109	2.13605	1.62771e-10	up	FCD_00021109	DTW domain-containing protein 2	--
FCD_00021111	1.39942	0.0143389	up	FCD_00021111	Transmembrane protein	--
FCD_00021124	-1.92957	0.000780787	down	FCD_00021124	putative disease resistance protein RGA3	--
FCD_00021128	-2.5221	2.20275e-15	down	FCD_00021128	short integuments 2%2C mitochondrial	--
FCD_00021129	-2.52985	2.33161e-29	down	FCD_00021129	short integuments 2%2C mitochondrial	--
FCD_00021172	1.01166	0.0334903	up	FCD_00021172	Transmembrane protein	--
FCD_00021212	-1.18353	0.00280126	down	FCD_00021212	cysteine-rich receptor-like protein kinase 2	--
FCD_00021239	1.14514	7.20554e-09	up	FCD_00021239	aspartate aminotransferase%2C cytoplasmic	--
FCD_00021275	1.42668	0.000808951	up	FCD_00021275	aquaporin tip4-1	--
FCD_00021296	1.76844	1.53826e-09	up	FCD_00021296	replication protein A 32 kDa subunit A	--
FCD_00021310	-2.80958	3.34263e-34	down	FCD_00021310	probable plastid-lipid-associated protein 8%2C chloroplastic	--
FCD_00021328	1.06504	3.07144e-05	up	FCD_00021328	glucan endo-1%2C3-beta-glucosidase 5	--
FCD_00021339	3.15395	9.91374e-06	up	FCD_00021339	potassium channel KAT3	--
FCD_00021340	2.44091	7.6247e-33	up	FCD_00021340	potassium channel KAT3	--
FCD_00021345	1.86121	0.00263724	up	FCD_00021345	molybdate transporter 1	--
FCD_00021354	1.27776	1.33814e-65	up	FCD_00021354	probable eukaryotic translation initiation factor 5-1	--
FCD_00021376	1.68649	4.07061e-08	up	FCD_00021376	uncharacterized protein LOC21408554	--
FCD_00021426	1.25011	0.0337313	up	FCD_00021426	amino-acid permease BAT1 homolog	--
FCD_00021436	1.8025	5.48285e-07	up	FCD_00021436	probable xyloglucan galactosyltransferase GT14	--
FCD_00021447	5.48973	3.83532e-103	up	FCD_00021447	1-aminocyclopropane-1-carboxylate oxidase homolog 1	--
FCD_00021448	5.16068	1.85443e-14	up	FCD_00021448	crocetin glucosyltransferase%2C chloroplastic	--
FCD_00021457	3.07373	7.73092e-16	up	FCD_00021457	delta-1-pyrroline-5-carboxylate synthase	--
FCD_00021461	1.60586	4.41047e-177	up	FCD_00021461	crocetin glucosyltransferase%2C chloroplastic-like	--
FCD_00021471	-1.79824	2.52595e-302	down	FCD_00021471	xyloglucan endotransglucosylase/hydrolase 2-like	--
FCD_00021498	1.68618	5.37799e-91	up	FCD_00021498	cysteine proteinase inhibitor B	--
FCD_00021502	2.06318	0.0152477	up	FCD_00021502	DNA topoisomerase 3-beta isoform X1	--
FCD_00021512	2.80383	3.51775e-09	up	FCD_00021512	Tetratricopeptide-like helical domain containing protein	--
FCD_00021518	4.39317	7.40903e-12	up	FCD_00021518	MACPF domain-containing protein At1g14780-like	--
FCD_00021526	1.2663	0.00116826	up	FCD_00021526	--	--
FCD_00021547	-9.86814	1.00383e-15	down	FCD_00021547	--	--
FCD_00021618	1.30683	8.12857e-30	up	FCD_00021618	HR-like lesion-inducer	--
FCD_00021628	-1.3517	4.47697e-20	down	FCD_00021628	1-aminocyclopropane-1-carboxylate oxidase homolog 1-like	--
FCD_00021629	-1.72721	2.02203e-64	down	FCD_00021629	1-aminocyclopropane-1-carboxylate oxidase homolog 1-like	--
FCD_00021630	-1.14377	4.16115e-22	down	FCD_00021630	1-aminocyclopropane-1-carboxylate oxidase homolog 1-like	--
FCD_00021646	2.83527	1.25269e-08	up	FCD_00021646	ethylene-responsive transcription factor ERF096	AP2/ERF-ERF
FCD_00021658	-2.87374	4.7592e-67	down	FCD_00021658	probable inorganic phosphate transporter 1-3	--
FCD_00021660	1.25001	1.24843e-05	up	FCD_00021660	inorganic phosphate transporter 1-4-like	--
FCD_00021668	-5.2369	3.26812e-212	down	FCD_00021668	malate dehydrogenase	--
FCD_00021710	-1.28304	1.8251e-32	down	FCD_00021710	NAC domain-containing protein 83-like	NAC
FCD_00021736	2.74434	5.87592e-30	up	FCD_00021736	long chain base biosynthesis protein 2a	--
FCD_00021745	1.53131	0.000271822	up	FCD_00021745	zerumbone synthase-like isoform X1	--
FCD_00021760	1.28679	2.18857e-40	up	FCD_00021760	probable alpha-mannosidase At5g13980	--
FCD_00021799	-1.27042	3.64394e-07	down	FCD_00021799	2-alkenal reductase (NADP(+)-dependent)-like	--
FCD_00021820	-1.35928	0.0297214	down	FCD_00021820	--	--
FCD_00021837	3.8423	4.69085e-30	up	FCD_00021837	protein FAR-RED IMPAIRED RESPONSE 1 isoform X1	FAR1
FCD_00021842	1.57998	2.55362e-09	up	FCD_00021842	40S ribosomal protein S9-2	--
FCD_00021843	6.69741	1.3439e-39	up	FCD_00021843	UDP-N-acetylglucosamine diphosphorylase 1	--
FCD_00021853	1.55347	2.73497e-07	up	FCD_00021853	polygalacturonase QRT3	--
FCD_00021899	5.73521	6.56875e-07	up	FCD_00021899	ferredoxin	--
FCD_00021901	3.26173	0	up	FCD_00021901	transmembrane 9 superfamily member 1	--
FCD_00021909	2.41589	1.46281e-15	up	FCD_00021909	ATP-dependent DNA helicase Q-like 4A isoform X1	--
FCD_00021911	1.71084	0	up	FCD_00021911	T-complex 11	--
FCD_00021939	2.66462	4.26039e-34	up	FCD_00021939	Caspase-like domain containing protein	--
FCD_00021946	3.62143	1.29396e-48	up	FCD_00021946	outer envelope protein 64%2C mitochondrial-like	--
FCD_00021947	-1.52383	3.77794e-13	down	FCD_00021947	probable protein phosphatase 2C 9	--
FCD_00021951	1.20786	0.0129097	up	FCD_00021951	protein IQ-DOMAIN 1	--
FCD_00021979	-1.31711	0.00179073	down	FCD_00021979	transcription factor MYC2-like	bHLH
FCD_00021987	1.10553	8.84396e-11	up	FCD_00021987	auxin-responsive protein SAUR32-like	--
FCD_00021994	1.16621	0.0470513	up	FCD_00021994	cytochrome P450 78A9-like	--
FCD_00022012	1.08022	1.37133e-12	up	FCD_00022012	calcium-binding protein KIC	--
FCD_00022039	-4.7859	1.44044e-11	down	FCD_00022039	protein KINESIN LIGHT CHAIN-RELATED 1-like	--
FCD_00022050	-3.97758	5.72987e-37	down	FCD_00022050	uncharacterized protein LOC21393261	--
FCD_00022056	4.20776	1.38249e-18	up	FCD_00022056	probable flavin-containing monooxygenase 1	--
FCD_00022066	-1.22208	8.1328e-30	down	FCD_00022066	hypothetical protein KK1_003611%2C partial	--
FCD_00022067	1.8655	2.39602e-85	up	FCD_00022067	protein NUCLEAR FUSION DEFECTIVE 4-like	--
FCD_00022073	-1.21418	0.00390229	down	FCD_00022073	G-type lectin S-receptor-like serine/threonine-protein kinase At4g27290	--
FCD_00022079	-1.18793	1.64975e-73	down	FCD_00022079	leucine-rich repeat-containing G-protein coupled receptor 4-like	--
FCD_00022085	-3.30879	3.42317e-33	down	FCD_00022085	--	--
FCD_00022097	4.23686	0	up	FCD_00022097	Oxoglutarate/iron-dependent dioxygenase	--
FCD_00022109	3.50412	2.54754e-33	up	FCD_00022109	hydroquinone glucosyltransferase	--
FCD_00022111	-2.00354	2.23233e-08	down	FCD_00022111	--	--
FCD_00022112	-2.73612	1.8771e-09	down	FCD_00022112	--	--
FCD_00022134	-1.79223	7.7313e-39	down	FCD_00022134	Coatomer beta subunit	--
FCD_00022135	-1.84381	2.0947e-26	down	FCD_00022135	Coatomer beta subunit	--
FCD_00022137	-1.67821	7.88203e-105	down	FCD_00022137	bifunctional purple acid phosphatase 26	--
FCD_00022149	-1.32992	1.00182e-05	down	FCD_00022149	beta-1%2C6-galactosyltransferase GALT29A	--
FCD_00022176	1.00876	1.42624e-79	up	FCD_00022176	ferredoxin%2C root R-B1-like	--
FCD_00022183	2.51389	4.27868e-20	up	FCD_00022183	probable calcium-binding protein CML48	--
FCD_00022184	1.45921	6.38747e-18	up	FCD_00022184	probable calcium-binding protein CML48	--
FCD_00022211	1.53113	2.03589e-30	up	FCD_00022211	--	--
FCD_00022213	1.71341	5.62375e-12	up	FCD_00022213	transcription factor LHW	--
FCD_00022214	1.5465	1.56043e-12	up	FCD_00022214	--	--
FCD_00022227	3.4879	1.80124e-83	up	FCD_00022227	diphosphomevalonate decarboxylase	--
FCD_00022228	-3.3471	4.91405e-14	down	FCD_00022228	proline-%2C glutamic acid- and leucine-rich protein 1 isoform X1	--
FCD_00022232	1.56046	0.0117111	up	FCD_00022232	probable disease resistance protein At4g27220	--
FCD_00022235	2.47533	1.21993e-05	up	FCD_00022235	ACT domain-containing protein ACR12	--
FCD_00022237	2.4953	3.15437e-14	up	FCD_00022237	L-aminoadipate-semialdehyde dehydrogenase-phosphopantetheinyl transferase	--
FCD_00022244	-1.44984	1.33342e-46	down	FCD_00022244	iron-sulfur assembly protein IscA-like 1%2C mitochondrial	--
FCD_00022245	-1.42718	7.41332e-15	down	FCD_00022245	iron-sulfur assembly protein IscA-like 1%2C mitochondrial	--
FCD_00022260	2.16176	2.856e-06	up	FCD_00022260	putative rRNA methylase YtqB	--
FCD_00022277	2.64491	0.000670095	up	FCD_00022277	transcription repressor OFP13	OFP
FCD_00022286	1.47894	4.6023e-06	up	FCD_00022286	Glycosyl transferase	--
FCD_00022287	-1.5971	9.47523e-159	down	FCD_00022287	uricase-2 isozyme 1	--
FCD_00022307	-1.93796	3.96603e-06	down	FCD_00022307	--	--
FCD_00022323	8.43588	1.9828e-11	up	FCD_00022323	protein grpe	--
FCD_00022338	-1.33428	1.51211e-259	down	FCD_00022338	nitrate reductase [NADH]-like	--
FCD_00022340	-1.73035	0.00395423	down	FCD_00022340	probable calcium-binding protein CML29	--
FCD_00022355	-2.96721	2.54786e-79	down	FCD_00022355	pentatricopeptide repeat-containing protein At4g08210	--
FCD_00022368	6.19847	3.57153e-08	up	FCD_00022368	putative disease resistance RPP13-like protein 1	--
FCD_00022371	-1.50657	1.03966e-84	down	FCD_00022371	flavonol synthase	--
FCD_00022387	-2.3033	3.29361e-109	down	FCD_00022387	E3 ubiquitin-protein ligase RZF1	--
FCD_00022396	-1.01315	0.00623281	down	FCD_00022396	--	--
FCD_00022400	-4.40965	6.76703e-08	down	FCD_00022400	Cysteine proteinase inhibitor	--
FCD_00022401	-1.19425	1.16265e-19	down	FCD_00022401	probable pectinesterase/pectinesterase inhibitor 12	--
FCD_00022403	-1.3024	3.63556e-09	down	FCD_00022403	--	--
FCD_00022461	-2.36848	1.01118e-25	down	FCD_00022461	chlorophyll a-b binding protein CP26%2C chloroplastic	--
FCD_00022473	2.03592	4.16207e-195	up	FCD_00022473	peroxidase 12	--
FCD_00022513	7.19769	1.7274e-08	up	FCD_00022513	--	--
FCD_00022517	1.0254	2.6354e-21	up	FCD_00022517	Transmembrane protein	--
FCD_00022573	-1.25895	0.00786076	down	FCD_00022573	MADS-box protein JOINTLESS	--
FCD_00022601	1.10411	5.33989e-20	up	FCD_00022601	root phototropism protein 3	--
FCD_00022606	1.12667	1.84195e-169	up	FCD_00022606	protein DMR6-LIKE OXYGENASE 2-like	--
FCD_00022620	-2.06756	3.00232e-06	down	FCD_00022620	G-type lectin S-receptor-like serine/threonine-protein kinase At4g03230	--
FCD_00022625	-1.33936	0.00173195	down	FCD_00022625	calcium-binding protein PBP1-like	--
FCD_00022648	7.0432	1.00441e-58	up	FCD_00022648	60S ribosomal protein L8	--
FCD_00022662	-1.06633	0.0428196	down	FCD_00022662	--	--
FCD_00022666	1.13675	0.00869727	up	FCD_00022666	Glycoside hydrolase	--
FCD_00022673	-1.13115	0.0428465	down	FCD_00022673	uclacyanin 1	--
FCD_00022718	1.15837	9.61818e-21	up	FCD_00022718	3Fe-4S ferredoxin	--
FCD_00022775	1.01995	1.98583e-09	up	FCD_00022775	protein LIGHT-DEPENDENT SHORT HYPOCOTYLS 10-like	--
FCD_00022781	-1.01482	0.0322299	down	FCD_00022781	protein DETOXIFICATION 42	--
FCD_00022817	-1.14252	3.13744e-180	down	FCD_00022817	carboxyl-terminal-processing peptidase 3%2C chloroplastic	--
FCD_00022867	-1.68123	2.43781e-07	down	FCD_00022867	beta-amylase 2%2C chloroplastic	--
FCD_00022879	3.95065	2.03712e-07	up	FCD_00022879	protein PAIR1	--
FCD_00022893	-1.13857	2.04526e-36	down	FCD_00022893	Mesoderm development candidate	--
FCD_00022896	1.1982	2.78465e-135	up	FCD_00022896	bifunctional L-3-cyanoalanine synthase/cysteine synthase 1%2C mitochondrial	--
FCD_00022948	1.6502	0.000449343	up	FCD_00022948	transcription factor TCP9	--
FCD_00022965	8.5762	8.24267e-12	up	FCD_00022965	zinc finger CCCH domain-containing protein 48-like	--
FCD_00022969	6.23548	5.75781e-12	up	FCD_00022969	DNA polymerase lambda isoform X1	--
[truncated: 1,698 more rows]

## Sheet: Sheet7
Table S7. Differentially expressed genes (DEGs) involved in flavonoid biosynthesis in the female flower tissues between ZG and HY.
Ontology	ID	Description	GeneRatio	BgRatio	pvalue	p.adjust	Count	geneID	Up	Up_gene	Down	Down_gene
Biological process	GO:0009962	regulation of flavonoid biosynthetic process	8/2226	40/18523	0.100041	0.999999	8	FCD_00007688;FCD_00032546;FCD_00002643;FCD_00014699;FCD_00007689;FCD_00029933;FCD_00013824;FCD_00021979	3	FCD_00032546;FCD_00002643;FCD_00029933	5	FCD_00007688;FCD_00014699;FCD_00007689;FCD_00013824;FCD_00021979
Biological process	GO:0009813	flavonoid biosynthetic process	24/2226	165/18523	0.186684	0.999999	24	FCD_00016186;FCD_00018333;FCD_00006718;FCD_00031411;FCD_00035078;FCD_00001500;FCD_00007688;FCD_00032546;FCD_00025165;FCD_00002643;FCD_00014805;FCD_00014699;novel.3225;FCD_00007689;FCD_00029933;FCD_00011565;FCD_00025169;FCD_00004428;FCD_00013824;FCD_00000235;FCD_00021979;novel.2246;FCD_00018334;novel.1582	12	FCD_00018333;FCD_00006718;FCD_00001500;FCD_00032546;FCD_00002643;FCD_00014805;novel.3225;FCD_00029933;FCD_00004428;novel.2246;FCD_00018334;novel.1582	12	FCD_00016186;FCD_00031411;FCD_00035078;FCD_00007688;FCD_00025165;FCD_00014699;FCD_00007689;FCD_00011565;FCD_00025169;FCD_00013824;FCD_00000235;FCD_00021979
Biological process	GO:0009963	positive regulation of flavonoid biosynthetic process	4/2226	21/18523	0.240312	0.999999	4	FCD_00007688;FCD_00032546;FCD_00007689;FCD_00021979	1	FCD_00032546	3	FCD_00007688;FCD_00007689;FCD_00021979
Biological process	GO:0009812	flavonoid metabolic process	25/2226	180/18523	0.249244	0.999999	25	FCD_00016186;FCD_00018333;FCD_00006718;FCD_00031411;FCD_00035078;FCD_00001500;FCD_00007688;FCD_00032546;FCD_00025165;FCD_00002643;FCD_00014805;FCD_00014699;novel.3225;FCD_00007689;FCD_00029933;FCD_00011565;FCD_00025169;FCD_00004428;FCD_00013824;FCD_00020781;FCD_00000235;FCD_00021979;novel.2246;FCD_00018334;novel.1582	12	FCD_00018333;FCD_00006718;FCD_00001500;FCD_00032546;FCD_00002643;FCD_00014805;novel.3225;FCD_00029933;FCD_00004428;novel.2246;FCD_00018334;novel.1582	13	FCD_00016186;FCD_00031411;FCD_00035078;FCD_00007688;FCD_00025165;FCD_00014699;FCD_00007689;FCD_00011565;FCD_00025169;FCD_00013824;FCD_00020781;FCD_00000235;FCD_00021979
Biological process	GO:0046283	anthocyanin-containing compound metabolic process	12/2226	79/18523	0.236255	0.999999	12	FCD_00018333;FCD_00001500;FCD_00007688;FCD_00032546;FCD_00014699;FCD_00007689;FCD_00029933;FCD_00013824;FCD_00020781;FCD_00000235;novel.2246;FCD_00018334	6	FCD_00018333;FCD_00001500;FCD_00032546;FCD_00029933;novel.2246;FCD_00018334	6	FCD_00007688;FCD_00014699;FCD_00007689;FCD_00013824;FCD_00020781;FCD_00000235
Biological process	GO:0031537	regulation of anthocyanin metabolic process	5/2226	32/18523	0.338713	0.999999	5	FCD_00007688;FCD_00014699;FCD_00007689;FCD_00029933;FCD_00013824	1	FCD_00029933	4	FCD_00007688;FCD_00014699;FCD_00007689;FCD_00013824
Biological process	GO:0031542	positive regulation of anthocyanin biosynthetic process	2/2226	11/18523	0.388051	0.999999	2	FCD_00007688;FCD_00007689	0	--	2	FCD_00007688;FCD_00007689
Biological process	GO:0031539	positive regulation of anthocyanin metabolic process	2/2226	12/18523	0.432222	0.999999	2	FCD_00007688;FCD_00007689	0	--	2	FCD_00007688;FCD_00007689
Biological process	GO:0031540	regulation of anthocyanin biosynthetic process	5/2226	22/18523	0.115682	0.999999	5	FCD_00007688;FCD_00014699;FCD_00007689;FCD_00029933;FCD_00013824	1	FCD_00029933	4	FCD_00007688;FCD_00014699;FCD_00007689;FCD_00013824
Biological process	GO:0009718	anthocyanin-containing compound biosynthetic process	10/2226	62/18523	0.205978	0.999999	10	FCD_00018333;FCD_00001500;FCD_00007688;FCD_00014699;FCD_00007689;FCD_00029933;FCD_00013824;FCD_00000235;novel.2246;FCD_00018334	5	FCD_00018333;FCD_00001500;FCD_00029933;novel.2246;FCD_00018334	5	FCD_00007688;FCD_00014699;FCD_00007689;FCD_00013824;FCD_00000235
Biological process	GO:0009698	phenylpropanoid metabolic process	37/2226	275/18523	0.25516	0.999999	37	FCD_00003334;FCD_00005255;FCD_00003110;FCD_00016186;FCD_00008719;FCD_00006626;FCD_00014291;FCD_00011657;novel.2237;FCD_00018781;FCD_00020560;FCD_00025290;FCD_00008780;FCD_00019842;FCD_00023444;FCD_00025288;FCD_00016447;FCD_00003278;FCD_00010396;novel.2598;FCD_00008631;FCD_00014196;FCD_00028391;FCD_00026542;FCD_00025289;FCD_00019841;novel.2656;FCD_00003333;FCD_00034654;FCD_00001265;FCD_00014126;no…	21	FCD_00005255;FCD_00003110;FCD_00008719;FCD_00011657;FCD_00018781;FCD_00025290;FCD_00025288;FCD_00016447;FCD_00003278;novel.2598;FCD_00008631;FCD_00028391;FCD_00025289;FCD_00019841;FCD_00003333;FCD_00034654;FCD_00001265;FCD_00014126;novel.1955;FCD_00008430;FCD_00011868	16	FCD_00003334;FCD_00016186;FCD_00006626;FCD_00014291;novel.2237;FCD_00020560;FCD_00008780;FCD_00019842;FCD_00023444;FCD_00010396;FCD_00014196;FCD_00026542;novel.2656;novel.3161;novel.2538;FCD_00008782
Biological process	GO:0009699	phenylpropanoid biosynthetic process	30/2226	233/18523	0.372003	0.999999	30	FCD_00005255;FCD_00003110;FCD_00016186;FCD_00008719;FCD_00006626;FCD_00014291;FCD_00011657;novel.2237;FCD_00018781;FCD_00020560;FCD_00025290;FCD_00008780;FCD_00019842;FCD_00023444;FCD_00025288;FCD_00016447;FCD_00003278;FCD_00010396;novel.2598;FCD_00008631;FCD_00014196;FCD_00028391;FCD_00026542;FCD_00025289;FCD_00019841;novel.2656;FCD_00001265;novel.2538;FCD_00008430;FCD_00008782	16	FCD_00005255;FCD_00003110;FCD_00008719;FCD_00011657;FCD_00018781;FCD_00025290;FCD_00025288;FCD_00016447;FCD_00003278;novel.2598;FCD_00008631;FCD_00028391;FCD_00025289;FCD_00019841;FCD_00001265;FCD_00008430	14	FCD_00016186;FCD_00006626;FCD_00014291;novel.2237;FCD_00020560;FCD_00008780;FCD_00019842;FCD_00023444;FCD_00010396;FCD_00014196;FCD_00026542;novel.2656;novel.2538;FCD_00008782
Biological process	GO:0046271	phenylpropanoid catabolic process	2/2226	26/18523	0.8371	0.999999	2	FCD_00016186;FCD_00034654	1	FCD_00034654	1	FCD_00016186
Biological process	GO:2000762	regulation of phenylpropanoid metabolic process	7/2226	26/18523	0.0299783	0.603835	7	FCD_00003334;FCD_00023444;FCD_00010396;FCD_00003333;FCD_00014126;novel.2538;novel.1955	3	FCD_00003333;FCD_00014126;novel.1955	4	FCD_00003334;FCD_00023444;FCD_00010396;novel.2538

## Sheet: Sheet8
Table S8. KEGG enrichment analysis of differentially expressed genes (DEGs) in the female flower tissues between ZG and HY.
KEGG_pathway	ko_id	Cluster_frequency	Genome_frequency	P-value	Corrected_P-value	count	GeneID	KEGG Orthology	Up	Up_gene	Down	Down_gene	hyperlink
Photosynthesis - antenna proteins	ko00196	11 out of 1290 0.852713178294574%	20 out of 10214 0.195809672997846%	7.06218e-06	0.000974581	11	FCD_00021013;FCD_00002545;FCD_00014124;FCD_00014884;FCD_00030565;novel.2478;FCD_00014218;FCD_00027114;FCD_00027678;FCD_00022461;FCD_00024154	K08907+K08908+K08909+K08910+K08912+K08912+K08913+K08914+K08915+K08916+K08917	0	--	11	FCD_00021013;FCD_00002545;FCD_00014124;FCD_00014884;FCD_00030565;novel.2478;FCD_00014218;FCD_00027114;FCD_00027678;FCD_00022461;FCD_00024154	https:\\www.genome.jp\dbget-bin\www_bget?map00196
Photosynthesis	ko00195	22 out of 1290 1.70542635658915%	68 out of 10214 0.665752888192677%	1.76603e-05	0.00243712	22	FCD_00004060;FCD_00022176;FCD_00021899;FCD_00032034;FCD_00009353;FCD_00009354;FCD_00000373;FCD_00016808;FCD_00005690;FCD_00003391;FCD_00029810;FCD_00017939;FCD_00023691;FCD_00027931;FCD_00000597;FCD_00002685;FCD_00012145;FCD_00002985;FCD_00019396;FCD_00009321;FCD_00025997;FCD_00027978	K02638+K02639+K02639+K02639+K02692+K02692+K02693+K02694+K02695+K02695+K02698+K02699+K02716+K02717+K02721+K02723+K03541+K08901+K08902+K08902+K08905+K14332	3	FCD_00022176;FCD_00021899;FCD_00017939	19	FCD_00004060;FCD_00032034;FCD_00009353;FCD_00009354;FCD_00000373;FCD_00016808;FCD_00005690;FCD_00003391;FCD_00029810;FCD_00023691;FCD_00027931;FCD_00000597;FCD_00002685;FCD_00012145;FCD_00002985;FCD_00019396;FCD_00009321;FCD_00025997;FCD_00027978	https:\\www.genome.jp\dbget-bin\www_bget?map00195
Tyrosine metabolism	ko00350	25 out of 1290 1.93798449612403%	111 out of 10214 1.08674368513805%	0.00255968	0.353236	25	FCD_00027704;FCD_00004089;novel.1888;FCD_00005048;FCD_00012667;FCD_00012662;FCD_00012670;FCD_00025228;FCD_00012229;FCD_00019959;FCD_00005989;FCD_00011531;FCD_00019454;FCD_00002138;FCD_00002132;FCD_00002134;FCD_00002135;FCD_00015319;FCD_00021239;FCD_00029686;FCD_00013001;FCD_00029914;FCD_00029916;FCD_00011906;FCD_00026704	K00001+K00121+K00276+K00422+K00422+K00422+K00422+K00815+K00815+K00815+K01555+K01593+K01593+K01593+K01593+K01593+K01593+K07253+K14454+K14455+K15849+K18857+K18857+K18857+K18857	7	FCD_00027704;FCD_00012662;FCD_00012670;FCD_00005989;FCD_00011531;FCD_00002135;FCD_00021239	18	FCD_00004089;novel.1888;FCD_00005048;FCD_00012667;FCD_00025228;FCD_00012229;FCD_00019959;FCD_00019454;FCD_00002138;FCD_00002132;FCD_00002134;FCD_00015319;FCD_00029686;FCD_00013001;FCD_00029914;FCD_00029916;FCD_00011906;FCD_00026704	https:\\www.genome.jp\dbget-bin\www_bget?map00350
Biosynthesis of secondary metabolites	ko01110	411 out of 1290 31.8604651162791%	2916 out of 10214 28.549050323086%	0.00287158	0.396278	411	FCD_00027704;FCD_00018495;FCD_00021668;novel.168;FCD_00005256;FCD_00017541;FCD_00014187;FCD_00005035;FCD_00006626;FCD_00004089;FCD_00008639;FCD_00002874;FCD_00033337;FCD_00002942;FCD_00026212;FCD_00023992;FCD_00020298;FCD_00019651;FCD_00007627;FCD_00000229;FCD_00000231;FCD_00027617;novel.2787;novel.1888;FCD_00008155;FCD_00008156;FCD_00003716;novel.1808;novel.107;FCD_00005048;FCD_00012667;FCD_0001…	K00001+K00006+K00025+K00026+K00030+K00033+K00036+K00059+K00083+K00121+K00128+K00128+K00161+K00161+K00164+K00213+K00218+K00218+K00222+K00224+K00224+K00232+K00232+K00276+K00279+K00279+K00281+K00286+K00382+K00422+K00422+K00422+K00422+K00430+K00430+K00430+K00430+K00430+K00430+K00430+K00430+K00430+K00430+K00487+K00514+K00547+K00549+K00549+K00602+K00602+K00620+K00626+K00640+K00640+K00660+K00660+K00688+…	187	FCD_00027704;FCD_00018495;FCD_00005256;FCD_00002942;FCD_00026212;FCD_00023992;FCD_00007627;FCD_00000229;FCD_00027617;FCD_00003716;novel.1808;novel.107;FCD_00012662;FCD_00012670;FCD_00005207;FCD_00003021;FCD_00022473;FCD_00006185;FCD_00014916;novel.2819;FCD_00001028;FCD_00025870;FCD_00018581;FCD_00027333;novel.2378;novel.1582;novel.3225;FCD_00025377;FCD_00002117;novel.327;FCD_00026477;FCD_00003270…	224	FCD_00021668;novel.168;FCD_00017541;FCD_00014187;FCD_00005035;FCD_00006626;FCD_00004089;FCD_00008639;FCD_00002874;FCD_00033337;FCD_00020298;FCD_00019651;FCD_00000231;novel.2787;novel.1888;FCD_00008155;FCD_00008156;FCD_00005048;FCD_00012667;FCD_00013998;FCD_00016880;FCD_00023552;novel.2550;FCD_00009924;FCD_00009264;FCD_00034874;FCD_00018579;novel.3049;FCD_00008190;FCD_00014587;FCD_00012441;novel.1…	https:\\www.genome.jp\dbget-bin\www_bget?map01110
Benzoxazinoid biosynthesis	ko00402	12 out of 1290 0.930232558139535%	48 out of 10214 0.469943215194831%	0.0141164	1	12	FCD_00021630;FCD_00007513;FCD_00007512;FCD_00029213;FCD_00029211;FCD_00021447;FCD_00021628;FCD_00021629;FCD_00000540;FCD_00029208;novel.2656;novel.2657	K13229+K13229+K13229+K13229+K13229+K13229+K13229+K13229+K13229+K13229+K13229+K13229	3	FCD_00007513;FCD_00021447;FCD_00000540	9	FCD_00021630;FCD_00007512;FCD_00029213;FCD_00029211;FCD_00021628;FCD_00021629;FCD_00029208;novel.2656;novel.2657	https:\\www.genome.jp\dbget-bin\www_bget?map00402
Phenylalanine metabolism	ko00360	23 out of 1290 1.78294573643411%	116 out of 10214 1.13569610338751%	0.0177983	1	23	novel.1888;FCD_00025228;FCD_00012229;FCD_00019959;FCD_00021946;FCD_00025307;FCD_00019745;FCD_00019737;FCD_00025772;novel.1626;FCD_00011531;FCD_00019454;FCD_00002138;FCD_00002132;FCD_00002134;FCD_00002135;FCD_00009558;FCD_00015319;FCD_00005255;FCD_00001265;FCD_00021239;FCD_00029686;FCD_00013001	K00276+K00815+K00815+K00815+K01426+K01426+K01426+K01426+K01426+K01426+K01593+K01593+K01593+K01593+K01593+K01593+K01692+K07253+K10775+K10775+K14454+K14455+K15849	8	FCD_00021946;FCD_00025307;FCD_00025772;FCD_00011531;FCD_00002135;FCD_00005255;FCD_00001265;FCD_00021239	15	novel.1888;FCD_00025228;FCD_00012229;FCD_00019959;FCD_00019745;FCD_00019737;novel.1626;FCD_00019454;FCD_00002138;FCD_00002132;FCD_00002134;FCD_00009558;FCD_00015319;FCD_00029686;FCD_00013001	https:\\www.genome.jp\dbget-bin\www_bget?map00360
Porphyrin metabolism	ko00860	16 out of 1290 1.24031007751938%	74 out of 10214 0.724495790092031%	0.0205943	1	16	FCD_00020298;FCD_00019651;FCD_00009052;novel.2811;FCD_00016104;FCD_00029281;novel.2182;novel.2183;FCD_00018171;FCD_00010335;novel.2346;FCD_00008990;novel.2802;FCD_00000037;FCD_00035078;FCD_00006806	K00218+K00218+K02492+K02492+K03428+K03794+K04035+K04035+K10960+K13071+K13544+K13600+K19054+K19073+K21480+K22013	5	FCD_00009052;FCD_00029281;FCD_00010335;novel.2346;novel.2802	11	FCD_00020298;FCD_00019651;novel.2811;FCD_00016104;novel.2182;novel.2183;FCD_00018171;FCD_00008990;FCD_00000037;FCD_00035078;FCD_00006806	https:\\www.genome.jp\dbget-bin\www_bget?map00860
Carbon fixation in photosynthetic organisms	ko00710	20 out of 1290 1.55038759689922%	99 out of 10214 0.969257881339338%	0.021457	1	20	FCD_00021668;novel.168;FCD_00035546;FCD_00019821;FCD_00015392;FCD_00012435;FCD_00001212;novel.298;novel.300;novel.301;FCD_00012306;FCD_00031531;FCD_00008623;FCD_00001007;FCD_00031534;novel.1920;FCD_00016978;FCD_00004175;FCD_00021239;FCD_00029686	K00025+K00026+K00028+K00029+K00855+K00927+K00927+K00927+K00927+K00927+K01595+K01601+K01623+K01807+K01807+K01807+K03841+K05298+K14454+K14455	11	FCD_00035546;FCD_00015392;FCD_00001212;novel.298;FCD_00012306;FCD_00008623;FCD_00001007;FCD_00031534;FCD_00016978;FCD_00004175;FCD_00021239	9	FCD_00021668;novel.168;FCD_00019821;FCD_00012435;novel.300;novel.301;FCD_00031531;novel.1920;FCD_00029686	https:\\www.genome.jp\dbget-bin\www_bget?map00710
Metabolic pathways	ko01100	610 out of 1290 47.2868217054264%	4568 out of 10214 44.722929312708%	0.0256162	1	610	FCD_00027704;novel.911;novel.914;FCD_00021668;novel.168;FCD_00035546;FCD_00019821;FCD_00005256;FCD_00017541;FCD_00014187;FCD_00005035;FCD_00006626;novel.651;FCD_00013895;FCD_00004089;FCD_00008639;FCD_00002874;FCD_00027885;FCD_00033337;FCD_00002942;FCD_00026212;FCD_00023992;FCD_00020298;FCD_00019651;FCD_00007627;FCD_00027617;novel.2787;novel.2683;novel.2684;novel.3055;novel.1888;FCD_00003716;novel…	K00001+K00020+K00020+K00025+K00026+K00028+K00029+K00030+K00033+K00036+K00059+K00083+K00102+K00109+K00121+K00128+K00128+K00131+K00161+K00161+K00164+K00213+K00218+K00218+K00222+K00232+K00232+K00253+K00253+K00261+K00276+K00281+K00286+K00306+K00365+K00382+K00422+K00422+K00422+K00422+K00423+K00423+K00423+K00430+K00430+K00430+K00430+K00430+K00430+K00430+K00430+K00430+K00430+K00434+K00434+K00472+K00485+…	299	FCD_00027704;novel.911;novel.914;FCD_00035546;FCD_00005256;FCD_00013895;FCD_00027885;FCD_00002942;FCD_00026212;FCD_00023992;FCD_00007627;FCD_00027617;novel.2683;novel.2684;FCD_00003716;novel.1808;novel.107;FCD_00012662;FCD_00012670;FCD_00021512;FCD_00026326;novel.2395;FCD_00005207;FCD_00003021;FCD_00022473;FCD_00006185;FCD_00014916;novel.2819;novel.814;FCD_00022056;FCD_00001028;FCD_00025870;FCD_0…	311	FCD_00021668;novel.168;FCD_00019821;FCD_00017541;FCD_00014187;FCD_00005035;FCD_00006626;novel.651;FCD_00004089;FCD_00008639;FCD_00002874;FCD_00033337;FCD_00020298;FCD_00019651;novel.2787;novel.3055;novel.1888;FCD_00012154;FCD_00022287;FCD_00005048;FCD_00012667;FCD_00013998;FCD_00016880;FCD_00023552;novel.2550;FCD_00031681;novel.929;FCD_00009924;FCD_00009264;FCD_00034874;FCD_00018579;FCD_00023838;…	https:\\www.genome.jp\dbget-bin\www_bget?map01100
Butanoate metabolism	ko00650	10 out of 1290 0.775193798449612%	42 out of 10214 0.411200313295477%	0.0330521	1	10	FCD_00013895;novel.3049;FCD_00031426;FCD_00031427;novel.2233;FCD_00035809;FCD_00015598;FCD_00009558;FCD_00018671;FCD_00016430	K00109+K00626+K01580+K01580+K01640+K01653+K01653+K01692+K17761+K18121	5	FCD_00013895;FCD_00031426;FCD_00031427;FCD_00015598;FCD_00016430	5	novel.3049;novel.2233;FCD_00035809;FCD_00009558;FCD_00018671	https:\\www.genome.jp\dbget-bin\www_bget?map00650
Base excision repair	ko03410	19 out of 1290 1.47286821705426%	98 out of 10214 0.959467397689446%	0.036182	1	19	FCD_00029014;FCD_00010113;FCD_00022969;FCD_00022973;novel.2015;novel.645;FCD_00002632;FCD_00016783;novel.1946;FCD_00008583;FCD_00013770;FCD_00015708;novel.535;novel.1675;novel.1676;novel.1951;novel.2299;FCD_00025881;FCD_00025879	K01246+K02324+K03512+K03512+K03512+K03575+K03648+K10569+K10569+K10772+K10773+K10773+K10798+K10798+K10798+K10798+K10798+K10801+K10801	13	FCD_00022969;FCD_00022973;novel.645;FCD_00002632;FCD_00016783;FCD_00013770;FCD_00015708;novel.1675;novel.1676;novel.1951;novel.2299;FCD_00025881;FCD_00025879	6	FCD_00029014;FCD_00010113;novel.2015;novel.1946;FCD_00008583;novel.535	https:\\www.genome.jp\dbget-bin\www_bget?map03410
Non-homologous end-joining	ko03450	4 out of 1290 0.310077519379845%	11 out of 10214 0.107695320148815%	0.0402079	1	4	FCD_00022969;FCD_00022973;novel.2015;FCD_00029714	K03512+K03512+K03512+K10886	3	FCD_00022969;FCD_00022973;FCD_00029714	1	novel.2015	https:\\www.genome.jp\dbget-bin\www_bget?map03450
Plant-pathogen interaction	ko04626	160 out of 1290 12.4031007751938%	1123 out of 10214 10.9947131388291%	0.0478047	1	160	FCD_00003173;FCD_00019027;FCD_00032549;novel.2214;novel.2469;FCD_00001438;FCD_00022340;FCD_00004967;FCD_00004966;FCD_00004968;novel.1709;novel.2383;novel.399;FCD_00017989;FCD_00027116;novel.2459;FCD_00022067;FCD_00005323;FCD_00000798;novel.2739;FCD_00019218;FCD_00024018;FCD_00022965;FCD_00017299;FCD_00022981;novel.2394;novel.2432;FCD_00012317;FCD_00022775;FCD_00024822;FCD_00006247;FCD_00004271;FC…	K00864+K01373+K01373+K01373+K01373+K02183+K02183+K04079+K04079+K04079+K04079+K04079+K04079+K05391+K05391+K05391+K09487+K09487+K09487+K09487+K13412+K13412+K13412+K13412+K13412+K13412+K13412+K13413+K13413+K13416+K13416+K13416+K13416+K13416+K13416+K13420+K13424+K13424+K13424+K13425+K13425+K13428+K13429+K13429+K13429+K13429+K13430+K13430+K13430+K13435+K13435+K13435+K13435+K13435+K13435+K13435+K13435+…	79	FCD_00019027;FCD_00032549;novel.2469;novel.2383;FCD_00017989;FCD_00022067;FCD_00019218;FCD_00024018;FCD_00022965;FCD_00022981;novel.2394;novel.2432;FCD_00022775;FCD_00024822;FCD_00006247;FCD_00005930;novel.1686;novel.2425;FCD_00026259;novel.2472;FCD_00028876;FCD_00000766;FCD_00023669;FCD_00008162;FCD_00018002;FCD_00025733;FCD_00020594;FCD_00020592;FCD_00014614;FCD_00015515;FCD_00032866;novel.2348…	81	FCD_00003173;novel.2214;FCD_00001438;FCD_00022340;FCD_00004967;FCD_00004966;FCD_00004968;novel.1709;novel.399;FCD_00027116;novel.2459;FCD_00005323;FCD_00000798;novel.2739;FCD_00017299;FCD_00012317;FCD_00004271;FCD_00029013;novel.2715;novel.1982;FCD_00018373;FCD_00008809;FCD_00008787;FCD_00014844;FCD_00020531;novel.1537;FCD_00024823;FCD_00026998;FCD_00010467;FCD_00004252;FCD_00019753;FCD_00008808;…	https:\\www.genome.jp\dbget-bin\www_bget?map04626
Cysteine and methionine metabolism	ko00270	29 out of 1290 2.24806201550388%	168 out of 10214 1.64480125318191%	0.0484381	1	29	FCD_00021668;novel.168;FCD_00009264;FCD_00034874;FCD_00025870;FCD_00019725;FCD_00023356;FCD_00015405;FCD_00008190;novel.2378;FCD_00003270;FCD_00025228;FCD_00012229;FCD_00019959;FCD_00029673;novel.1802;FCD_00009315;FCD_00001057;FCD_00004704;FCD_00026456;FCD_00024258;FCD_00008182;novel.2237;FCD_00022896;FCD_00021239;FCD_00029686;FCD_00031211;FCD_00036431;FCD_00001155	K00025+K00026+K00547+K00549+K00549+K00558+K00558+K00558+K00640+K00640+K00789+K00815+K00815+K00815+K00827+K01611+K01738+K01738+K01761+K01919+K05396+K05933+K05933+K13034+K14454+K14455+K20772+K20772+K21456	15	FCD_00025870;FCD_00019725;FCD_00023356;FCD_00015405;novel.2378;FCD_00003270;FCD_00029673;novel.1802;FCD_00009315;FCD_00004704;FCD_00026456;FCD_00024258;FCD_00022896;FCD_00021239;FCD_00001155	14	FCD_00021668;novel.168;FCD_00009264;FCD_00034874;FCD_00008190;FCD_00025228;FCD_00012229;FCD_00019959;FCD_00001057;FCD_00008182;novel.2237;FCD_00029686;FCD_00031211;FCD_00036431	https:\\www.genome.jp\dbget-bin\www_bget?map00270
Isoquinoline alkaloid biosynthesis	ko00950	22 out of 1290 1.70542635658915%	123 out of 10214 1.20422948893675%	0.0565761	1	22	novel.1888;FCD_00005048;FCD_00012667;FCD_00012662;FCD_00012670;FCD_00025228;FCD_00012229;FCD_00019959;FCD_00011531;FCD_00019454;FCD_00002138;FCD_00002132;FCD_00002134;FCD_00002135;FCD_00019215;FCD_00011303;FCD_00021239;FCD_00029686;FCD_00022097;FCD_00027256;novel.2661;FCD_00013001	K00276+K00422+K00422+K00422+K00422+K00815+K00815+K00815+K01593+K01593+K01593+K01593+K01593+K01593+K01742+K01742+K14454+K14455+K14975+K14976+K14976+K15849	7	FCD_00012662;FCD_00012670;FCD_00011531;FCD_00002135;FCD_00011303;FCD_00021239;FCD_00022097	15	novel.1888;FCD_00005048;FCD_00012667;FCD_00025228;FCD_00012229;FCD_00019959;FCD_00019454;FCD_00002138;FCD_00002132;FCD_00002134;FCD_00019215;FCD_00029686;FCD_00027256;novel.2661;FCD_00013001	https:\\www.genome.jp\dbget-bin\www_bget?map00950
Pyrimidine metabolism	ko00240	18 out of 1290 1.3953488372093%	98 out of 10214 0.959467397689446%	0.0639945	1	18	FCD_00023838;novel.269;FCD_00011236;novel.2528;FCD_00008891;FCD_00012806;FCD_00006610;novel.1454;FCD_00008178;FCD_00014481;FCD_00012812;FCD_00012505;FCD_00012506;FCD_00009329;FCD_00028592;FCD_00009332;FCD_00009330;FCD_00018415	K00609+K00609+K00876+K00940+K01081+K01240+K01240+K01464+K01489+K01493+K01510+K01510+K01510+K03787+K03787+K03787+K03787+K10808	8	FCD_00011236;novel.2528;FCD_00012806;novel.1454;FCD_00014481;FCD_00009329;FCD_00028592;FCD_00009332	10	FCD_00023838;novel.269;FCD_00008891;FCD_00006610;FCD_00008178;FCD_00012812;FCD_00012505;FCD_00012506;FCD_00009330;FCD_00018415	https:\\www.genome.jp\dbget-bin\www_bget?map00240
Zeatin biosynthesis	ko00908	18 out of 1290 1.3953488372093%	99 out of 10214 0.969257881339338%	0.0693979	1	18	FCD_00008155;FCD_00008156;FCD_00012274;FCD_00019370;FCD_00002164;FCD_00018513;FCD_00018515;FCD_00005375;FCD_00004447;FCD_00005357;FCD_00005353;FCD_00005358;FCD_00016779;FCD_00016777;FCD_00016752;FCD_00007883;novel.909;novel.1950	K00279+K00279+K00791+K10717+K13493+K13495+K13495+K13496+K13496+K13496+K13496+K13496+K23452+K23452+K23452+K23452+K23452+K23452	4	FCD_00018515;FCD_00004447;FCD_00016752;novel.909	14	FCD_00008155;FCD_00008156;FCD_00012274;FCD_00019370;FCD_00002164;FCD_00018513;FCD_00005375;FCD_00005357;FCD_00005353;FCD_00005358;FCD_00016779;FCD_00016777;FCD_00007883;novel.1950	https:\\www.genome.jp\dbget-bin\www_bget?map00908
Pyruvate metabolism	ko00620	25 out of 1290 1.93798449612403%	147 out of 10214 1.43920109653417%	0.0729793	1	25	FCD_00027704;FCD_00021668;novel.168;FCD_00035546;FCD_00019821;novel.651;FCD_00004089;FCD_00008639;FCD_00002874;FCD_00033337;FCD_00002942;novel.107;novel.3049;FCD_00012306;FCD_00029992;FCD_00019051;FCD_00032107;FCD_00032102;FCD_00029914;FCD_00029916;FCD_00011906;FCD_00026704;FCD_00018008;FCD_00018007;FCD_00018006	K00001+K00025+K00026+K00028+K00029+K00102+K00121+K00128+K00128+K00161+K00161+K00382+K00626+K01595+K01895+K01895+K01895+K01895+K18857+K18857+K18857+K18857+K18881+K18881+K18881	9	FCD_00027704;FCD_00035546;FCD_00002942;novel.107;FCD_00012306;FCD_00032107;FCD_00032102;FCD_00018007;FCD_00018006	16	FCD_00021668;novel.168;FCD_00019821;novel.651;FCD_00004089;FCD_00008639;FCD_00002874;FCD_00033337;novel.3049;FCD_00029992;FCD_00019051;FCD_00029914;FCD_00029916;FCD_00011906;FCD_00026704;FCD_00018008	https:\\www.genome.jp\dbget-bin\www_bget?map00620
Betalain biosynthesis	ko00965	6 out of 1290 0.465116279069767%	24 out of 10214 0.234971607597415%	0.0729865	1	6	FCD_00011531;FCD_00019454;FCD_00002138;FCD_00002132;FCD_00002134;FCD_00002135	K01593+K01593+K01593+K01593+K01593+K01593	2	FCD_00011531;FCD_00002135	4	FCD_00019454;FCD_00002138;FCD_00002132;FCD_00002134	https:\\www.genome.jp\dbget-bin\www_bget?map00965
Steroid biosynthesis	ko00100	9 out of 1290 0.697674418604651%	43 out of 10214 0.420990796945369%	0.0850458	1	9	FCD_00023992;FCD_00007627;novel.527;novel.2028;novel.246;novel.277;novel.278;novel.309;FCD_00011957	K00213+K00222+K01853+K01853+K01853+K01853+K01853+K01853+K09828	9	FCD_00023992;FCD_00007627;novel.527;novel.2028;novel.246;novel.277;novel.278;novel.309;FCD_00011957	0	--	https:\\www.genome.jp\dbget-bin\www_bget?map00100
C5-Branched dibasic acid metabolism	ko00660	4 out of 1290 0.310077519379845%	14 out of 10214 0.137066771098492%	0.0898796	1	4	FCD_00035809;FCD_00015598;FCD_00011157;FCD_00011153	K01653+K01653+K01703+K01703	1	FCD_00015598	3	FCD_00035809;FCD_00011157;FCD_00011153	https:\\www.genome.jp\dbget-bin\www_bget?map00660
Alanine, aspartate and glutamate metabolism	ko00250	12 out of 1290 0.930232558139535%	64 out of 10214 0.626590953593107%	0.102512	1	12	novel.3055;FCD_00023838;novel.269;FCD_00029673;FCD_00019197;FCD_00031426;FCD_00031427;FCD_00003930;FCD_00005451;FCD_00021239;FCD_00029686;FCD_00018671	K00261+K00609+K00609+K00827+K00830+K01580+K01580+K13051+K13566+K14454+K14455+K17761	6	FCD_00029673;FCD_00031426;FCD_00031427;FCD_00003930;FCD_00005451;FCD_00021239	6	novel.3055;FCD_00023838;novel.269;FCD_00019197;FCD_00029686;FCD_00018671	https:\\www.genome.jp\dbget-bin\www_bget?map00250
Indole alkaloid biosynthesis	ko00901	8 out of 1290 0.62015503875969%	40 out of 10214 0.391619345995692%	0.124018	1	8	FCD_00011531;FCD_00019454;FCD_00002138;FCD_00002132;FCD_00002134;FCD_00002135;FCD_00023196;novel.2890	K01593+K01593+K01593+K01593+K01593+K01593+K01757+K01757	3	FCD_00011531;FCD_00002135;FCD_00023196	5	FCD_00019454;FCD_00002138;FCD_00002132;FCD_00002134;novel.2890	https:\\www.genome.jp\dbget-bin\www_bget?map00901
Plant hormone signal transduction	ko04075	90 out of 1290 6.97674418604651%	636 out of 10214 6.22674760133151%	0.12972	1	90	FCD_00031601;FCD_00000986;FCD_00012317;FCD_00022775;FCD_00033348;FCD_00007195;FCD_00008058;FCD_00015595;FCD_00029008;FCD_00001564;FCD_00024822;FCD_00006247;FCD_00004271;FCD_00005930;novel.1686;novel.2425;FCD_00021979;FCD_00019675;FCD_00019674;FCD_00023686;FCD_00027643;FCD_00033713;FCD_00014313;FCD_00031413;FCD_00003630;FCD_00000979;FCD_00005671;FCD_00003324;FCD_00019671;FCD_00017088;FCD_00035227;…	K12126+K12126+K13413+K13413+K13415+K13415+K13415+K13415+K13415+K13415+K13416+K13416+K13416+K13416+K13416+K13416+K13422+K13449+K13449+K13449+K13946+K14432+K14432+K14432+K14432+K14484+K14484+K14484+K14484+K14484+K14486+K14486+K14486+K14487+K14487+K14487+K14487+K14488+K14488+K14488+K14488+K14488+K14488+K14488+K14488+K14488+K14488+K14488+K14488+K14488+K14488+K14488+K14488+K14488+K14488+K14488+K14488+…	60	FCD_00022775;FCD_00033348;FCD_00007195;FCD_00008058;FCD_00015595;FCD_00001564;FCD_00024822;FCD_00006247;FCD_00005930;novel.1686;novel.2425;FCD_00019675;FCD_00019674;FCD_00023686;FCD_00027643;FCD_00033713;FCD_00003630;FCD_00005671;FCD_00019671;FCD_00017088;FCD_00022972;FCD_00019405;FCD_00019406;FCD_00036017;FCD_00036018;FCD_00029973;FCD_00029972;FCD_00029971;FCD_00029970;FCD_00012462;FCD_00005292;…	30	FCD_00031601;FCD_00000986;FCD_00012317;FCD_00029008;FCD_00004271;FCD_00021979;FCD_00014313;FCD_00031413;FCD_00000979;FCD_00003324;FCD_00035227;novel.2016;FCD_00029979;FCD_00013881;novel.239;FCD_00007045;FCD_00011340;novel.2658;FCD_00010875;FCD_00002660;FCD_00002661;FCD_00028542;FCD_00015134;novel.2279;FCD_00004827;novel.2097;FCD_00005025;FCD_00027935;FCD_00004065;novel.2438	https:\\www.genome.jp\dbget-bin\www_bget?map04075
Glutathione metabolism	ko00480	22 out of 1290 1.70542635658915%	137 out of 10214 1.34129626003525%	0.139354	1	22	FCD_00017541;FCD_00014187;FCD_00031681;novel.929;FCD_00034865;FCD_00018192;FCD_00014612;FCD_00014715;FCD_00016057;FCD_00006956;FCD_00006953;FCD_00006951;FCD_00001545;FCD_00016063;FCD_00019118;FCD_00018160;FCD_00032091;FCD_00000707;FCD_00026456;FCD_00018415;FCD_00001155;FCD_00010421	K00033+K00036+K00434+K00434+K00799+K00799+K00799+K00799+K00799+K00799+K00799+K00799+K00799+K00799+K00799+K00799+K00799+K01255+K01919+K10808+K21456+K21888	8	FCD_00018192;FCD_00014612;FCD_00006953;FCD_00006951;FCD_00000707;FCD_00026456;FCD_00001155;FCD_00010421	14	FCD_00017541;FCD_00014187;FCD_00031681;novel.929;FCD_00034865;FCD_00014715;FCD_00016057;FCD_00006956;FCD_00001545;FCD_00016063;FCD_00019118;FCD_00018160;FCD_00032091;FCD_00018415	https:\\www.genome.jp\dbget-bin\www_bget?map00480
Arachidonic acid metabolism	ko00590	9 out of 1290 0.697674418604651%	48 out of 10214 0.469943215194831%	0.144537	1	9	FCD_00008214;FCD_00011627;FCD_00023332;FCD_00032541;FCD_00024809;FCD_00019036;FCD_00009418;FCD_00009419;novel.710	K01047+K01254+K08726+K08726+K08726+K08726+K08726+K08726+K08726	6	FCD_00008214;FCD_00011627;FCD_00024809;FCD_00019036;FCD_00009418;FCD_00009419	3	FCD_00023332;FCD_00032541;novel.710	https:\\www.genome.jp\dbget-bin\www_bget?map00590
Carotenoid biosynthesis	ko00906	16 out of 1290 1.24031007751938%	97 out of 10214 0.949676914039554%	0.158634	1	16	FCD_00001028;FCD_00007079;FCD_00023947;FCD_00010119;FCD_00007747;novel.2199;FCD_00007437;FCD_00028875;FCD_00007438;FCD_00021745;FCD_00024795;FCD_00033727;FCD_00033729;FCD_00002246;FCD_00014288;FCD_00004973	K00514+K09838+K09838+K09838+K09838+K09838+K09841+K09841+K09841+K09841+K09842+K09842+K09842+K09843+K14595+K15746	12	FCD_00001028;FCD_00007079;FCD_00023947;FCD_00010119;FCD_00007747;FCD_00007437;FCD_00028875;FCD_00007438;FCD_00021745;FCD_00024795;FCD_00033727;FCD_00033729	4	novel.2199;FCD_00002246;FCD_00014288;FCD_00004973	https:\\www.genome.jp\dbget-bin\www_bget?map00906
Starch and sucrose metabolism	ko00500	55 out of 1290 4.26356589147287%	382 out of 10214 3.73996475425886%	0.16281	1	55	FCD_00025377;FCD_00002117;FCD_00014587;FCD_00012441;novel.1341;novel.1853;novel.2257;novel.327;FCD_00024646;FCD_00025979;FCD_00025302;FCD_00025261;FCD_00012958;FCD_00022039;FCD_00001725;FCD_00004942;FCD_00031814;FCD_00003854;FCD_00011196;FCD_00022867;FCD_00022666;FCD_00018750;FCD_00027691;FCD_00003503;FCD_00018998;FCD_00004828;FCD_00029266;FCD_00028627;FCD_00034956;FCD_00021018;FCD_00005505;novel…	K00688+K00688+K00695+K00695+K00695+K00695+K00695+K00695+K00847+K00975+K00975+K01087+K01087+K01087+K01087+K01087+K01176+K01176+K01177+K01177+K01177+K01179+K01179+K01179+K01179+K01179+K01179+K01188+K01188+K01193+K01193+K01193+K01193+K01193+K01210+K01210+K05349+K05349+K05349+K05349+K05350+K13679+K16055+K18447+K19891+K19891+K19891+K19891+K19891+K19891+K19892+K19892+K19892+K19893+K19893	33	FCD_00025377;FCD_00002117;novel.327;FCD_00024646;FCD_00025302;FCD_00025261;FCD_00004942;FCD_00031814;FCD_00003854;FCD_00011196;FCD_00022666;FCD_00018750;FCD_00003503;FCD_00018998;FCD_00004828;FCD_00034956;FCD_00021018;FCD_00005505;novel.1804;novel.2735;FCD_00012978;FCD_00020429;FCD_00029383;FCD_00024792;FCD_00027712;FCD_00027587;FCD_00023830;FCD_00027550;FCD_00008876;FCD_00014228;FCD_00005883;FCD…	22	FCD_00014587;FCD_00012441;novel.1341;novel.1853;novel.2257;FCD_00025979;FCD_00012958;FCD_00022039;FCD_00001725;FCD_00022867;FCD_00027691;FCD_00029266;FCD_00028627;novel.1807;FCD_00012986;FCD_00020431;FCD_00003060;FCD_00010789;FCD_00029052;FCD_00018718;FCD_00026789;FCD_00005029	https:\\www.genome.jp\dbget-bin\www_bget?map00500
Cyanoamino acid metabolism	ko00460	23 out of 1290 1.78294573643411%	149 out of 10214 1.45878206383395%	0.178668	1	23	FCD_00028627;FCD_00034956;FCD_00020431;FCD_00020429;FCD_00029383;FCD_00024792;FCD_00003060;FCD_00032262;FCD_00032260;FCD_00032265;FCD_00032740;novel.2776;FCD_00022896;FCD_00003930;FCD_00012872;FCD_00012874;FCD_00012878;FCD_00007884;novel.906;novel.1949;novel.1952;novel.1953;novel.2351	K01188+K01188+K05349+K05349+K05349+K05349+K05350+K08248+K08248+K08248+K08248+K08248+K13034+K13051+K16266+K16266+K16266+K22706+K22706+K22706+K22706+K22706+K22706	8	FCD_00034956;FCD_00020429;FCD_00029383;FCD_00024792;FCD_00022896;FCD_00003930;FCD_00012872;FCD_00012878	15	FCD_00028627;FCD_00020431;FCD_00003060;FCD_00032262;FCD_00032260;FCD_00032265;FCD_00032740;novel.2776;FCD_00012874;FCD_00007884;novel.906;novel.1949;novel.1952;novel.1953;novel.2351	https:\\www.genome.jp\dbget-bin\www_bget?map00460
Glycolysis / Gluconeogenesis	ko00010	31 out of 1290 2.4031007751938%	208 out of 10214 2.0364205991776%	0.184652	1	31	FCD_00027704;FCD_00004089;FCD_00008639;FCD_00002874;FCD_00027885;FCD_00033337;FCD_00002942;novel.107;FCD_00005814;FCD_00029011;FCD_00029012;FCD_00029220;FCD_00026418;FCD_00020164;FCD_00012435;FCD_00001212;novel.298;novel.300;novel.301;FCD_00027887;FCD_00008623;FCD_00004881;FCD_00029992;FCD_00019051;FCD_00032107;FCD_00032102;FCD_00016978;FCD_00029914;FCD_00029916;FCD_00011906;FCD_00026704	K00001+K00121+K00128+K00128+K00131+K00161+K00161+K00382+K00850+K00850+K00850+K00895+K00895+K00895+K00927+K00927+K00927+K00927+K00927+K01568+K01623+K01792+K01895+K01895+K01895+K01895+K03841+K18857+K18857+K18857+K18857	12	FCD_00027704;FCD_00027885;FCD_00002942;novel.107;FCD_00005814;FCD_00029220;FCD_00001212;novel.298;FCD_00008623;FCD_00032107;FCD_00032102;FCD_00016978	19	FCD_00004089;FCD_00008639;FCD_00002874;FCD_00033337;FCD_00029011;FCD_00029012;FCD_00026418;FCD_00020164;FCD_00012435;novel.300;novel.301;FCD_00027887;FCD_00004881;FCD_00029992;FCD_00019051;FCD_00029914;FCD_00029916;FCD_00011906;FCD_00026704	https:\\www.genome.jp\dbget-bin\www_bget?map00010
Biosynthesis of various plant secondary metabolites	ko00999	25 out of 1290 1.93798449612403%	165 out of 10214 1.61542980223223%	0.191405	1	25	FCD_00003270;FCD_00028627;FCD_00034956;FCD_00020431;FCD_00020429;FCD_00029383;FCD_00024792;FCD_00003060;FCD_00028391;FCD_00020560;FCD_00015221;novel.1566;FCD_00018496;FCD_00008777;FCD_00000248;FCD_00000242;FCD_00008780;FCD_00008782;novel.2598;FCD_00014278;FCD_00020821;FCD_00020827;FCD_00008116;novel.2337;novel.2338	K00789+K01188+K01188+K05349+K05349+K05349+K05349+K05350+K06892+K06892+K22374+K22374+K23136+K23136+K23136+K23136+K23136+K23136+K23145+K23260+K23260+K23260+K23260+K23260+K23260	10	FCD_00003270;FCD_00034956;FCD_00020429;FCD_00029383;FCD_00024792;FCD_00028391;FCD_00018496;FCD_00000248;novel.2598;FCD_00020827	15	FCD_00028627;FCD_00020431;FCD_00003060;FCD_00020560;FCD_00015221;novel.1566;FCD_00008777;FCD_00000242;FCD_00008780;FCD_00008782;FCD_00014278;FCD_00020821;FCD_00008116;novel.2337;novel.2338	https:\\www.genome.jp\dbget-bin\www_bget?map00999
Ether lipid metabolism	ko00565	6 out of 1290 0.465116279069767%	32 out of 10214 0.313295476796554%	0.210302	1	6	FCD_00008214;FCD_00020656;novel.1495;FCD_00008429;novel.3210;novel.1404	K01047+K01114+K01114+K01115+K01115+K06123	3	FCD_00008214;FCD_00020656;novel.1404	3	novel.1495;FCD_00008429;novel.3210	https:\\www.genome.jp\dbget-bin\www_bget?map00565
Phenylpropanoid biosynthesis	ko00940	52 out of 1290 4.03100775193798%	369 out of 10214 3.61268846681026%	0.2151	1	52	FCD_00006626;FCD_00005207;FCD_00003021;FCD_00013998;FCD_00022473;FCD_00006185;FCD_00016880;FCD_00014916;FCD_00023552;novel.2550;novel.2819;FCD_00009924;FCD_00011868;FCD_00020739;FCD_00003110;FCD_00029076;FCD_00029075;FCD_00029079;FCD_00011657;FCD_00025432;FCD_00025433;FCD_00025434;novel.453;FCD_00029465;FCD_00029467;FCD_00008631;FCD_00005255;FCD_00001265;FCD_00019841;FCD_00019842;FCD_00018334;FCD…	K00083+K00430+K00430+K00430+K00430+K00430+K00430+K00430+K00430+K00430+K00430+K00487+K01904+K09753+K09753+K09753+K09753+K09753+K09753+K09753+K09753+K09753+K09753+K09754+K09754+K09755+K10775+K10775+K12355+K12355+K12356+K12356+K13065+K13065+K13065+K13065+K13065+K18368+K18368+K22395+K22395+K22395+K22395+K22395+K22395+K22395+K22395+K22395+K22395+K22395+K22395+K22395	32	FCD_00005207;FCD_00003021;FCD_00022473;FCD_00006185;FCD_00014916;novel.2819;FCD_00011868;FCD_00020739;FCD_00003110;FCD_00011657;FCD_00025432;FCD_00025433;novel.453;FCD_00029467;FCD_00008631;FCD_00005255;FCD_00001265;FCD_00019841;FCD_00018334;FCD_00018333;FCD_00006464;FCD_00028835;novel.1922;novel.2481;FCD_00003278;FCD_00018781;FCD_00028221;FCD_00028224;FCD_00026149;FCD_00026148;FCD_00007327;novel…	20	FCD_00006626;FCD_00013998;FCD_00016880;FCD_00023552;novel.2550;FCD_00009924;FCD_00029076;FCD_00029075;FCD_00029079;FCD_00025434;FCD_00029465;FCD_00019842;novel.1228;FCD_00028537;FCD_00026037;FCD_00007344;FCD_00026140;FCD_00007339;novel.526;novel.2710	https:\\www.genome.jp\dbget-bin\www_bget?map00940
Nicotinate and nicotinamide metabolism	ko00760	7 out of 1290 0.542635658914729%	39 out of 10214 0.3818288623458%	0.215669	1	7	FCD_00008891;FCD_00012806;FCD_00006610;FCD_00009329;FCD_00028592;FCD_00009332;FCD_00009330	K01081+K01240+K01240+K03787+K03787+K03787+K03787	4	FCD_00012806;FCD_00009329;FCD_00028592;FCD_00009332	3	FCD_00008891;FCD_00006610;FCD_00009330	https:\\www.genome.jp\dbget-bin\www_bget?map00760
Limonene and pinene degradation	ko00903	3 out of 1290 0.232558139534884%	13 out of 10214 0.1272762874486%	0.220416	1	3	FCD_00008639;FCD_00002874;FCD_00009558	K00128+K00128+K01692	0	--	3	FCD_00008639;FCD_00002874;FCD_00009558	https:\\www.genome.jp\dbget-bin\www_bget?map00903
ABC transporters	ko02010	21 out of 1290 1.62790697674419%	139 out of 10214 1.36087722733503%	0.220465	1	21	FCD_00018225;FCD_00032871;FCD_00024767;FCD_00001636;FCD_00010388;FCD_00025104;FCD_00029816;FCD_00002629;FCD_00000398;novel.1644;FCD_00008430;FCD_00017273;FCD_00017274;FCD_00011551;FCD_00028302;FCD_00003295;novel.1306;FCD_00019895;FCD_00002052;FCD_00003288;FCD_00007575	K05643+K05657+K05658+K05658+K05658+K05658+K05665+K05666+K05666+K05677+K05681+K05681+K05681+K05681+K05681+K05681+K05681+K08711+K08711+K08711+K08711	8	FCD_00024767;FCD_00010388;FCD_00029816;FCD_00002629;FCD_00000398;novel.1644;FCD_00008430;FCD_00019895	13	FCD_00018225;FCD_00032871;FCD_00001636;FCD_00025104;FCD_00017273;FCD_00017274;FCD_00011551;FCD_00028302;FCD_00003295;novel.1306;FCD_00002052;FCD_00003288;FCD_00007575	https:\\www.genome.jp\dbget-bin\www_bget?map02010
Other glycan degradation	ko00511	14 out of 1290 1.08527131782946%	89 out of 10214 0.871353044840415%	0.228692	1	14	FCD_00021760;FCD_00016103;FCD_00001726;FCD_00020482;FCD_00004630;FCD_00001828;FCD_00001823;FCD_00001824;FCD_00019492;FCD_00005527;FCD_00032544;FCD_00008652;FCD_00003409;FCD_00019032	K01191+K01191+K01206+K01206+K01206+K01206+K01206+K01206+K01444+K12309+K12309+K12309+K12309+K12309	8	FCD_00021760;FCD_00016103;FCD_00001726;FCD_00001823;FCD_00005527;FCD_00032544;FCD_00008652;FCD_00019032	6	FCD_00020482;FCD_00004630;FCD_00001828;FCD_00001824;FCD_00019492;FCD_00003409	https:\\www.genome.jp\dbget-bin\www_bget?map00511
Caffeine metabolism	ko00232	1 out of 1290 0.0775193798449612%	2 out of 10214 0.0195809672997846%	0.236654	1	1	FCD_00022287	K00365	0	--	1	FCD_00022287	https:\\www.genome.jp\dbget-bin\www_bget?map00232
Pentose phosphate pathway	ko00030	15 out of 1290 1.16279069767442%	97 out of 10214 0.949676914039554%	0.238682	1	15	FCD_00017541;FCD_00014187;FCD_00027885;FCD_00005814;FCD_00029011;FCD_00029012;FCD_00029220;FCD_00026418;FCD_00020164;novel.2745;FCD_00008623;FCD_00001007;FCD_00031534;novel.1920;FCD_00016978	K00033+K00036+K00131+K00850+K00850+K00850+K00895+K00895+K00895+K00948+K01623+K01807+K01807+K01807+K03841	8	FCD_00027885;FCD_00005814;FCD_00029220;novel.2745;FCD_00008623;FCD_00001007;FCD_00031534;FCD_00016978	7	FCD_00017541;FCD_00014187;FCD_00029011;FCD_00029012;FCD_00026418;FCD_00020164;novel.1920	https:\\www.genome.jp\dbget-bin\www_bget?map00030
Thiamine metabolism	ko00730	9 out of 1290 0.697674418604651%	55 out of 10214 0.538476600744077%	0.253801	1	9	FCD_00012797;novel.1385;FCD_00006080;FCD_00032043;FCD_00032042;FCD_00013442;FCD_00024169;FCD_00006740;FCD_00019169	K01662+K03146+K04487+K14153+K14153+K20896+K22911+K22911+K22911	5	novel.1385;FCD_00006080;FCD_00013442;FCD_00024169;FCD_00006740	4	FCD_00012797;FCD_00032043;FCD_00032042;FCD_00019169	https:\\www.genome.jp\dbget-bin\www_bget?map00730
Purine metabolism	ko00230	22 out of 1290 1.70542635658915%	150 out of 10214 1.46857254748385%	0.257626	1	22	FCD_00022287;FCD_00018581;FCD_00018579;FCD_00006677;FCD_00026477;novel.2528;novel.2745;novel.1440;FCD_00008891;FCD_00012812;FCD_00012505;FCD_00012506;FCD_00018126;FCD_00020118;FCD_00009329;FCD_00028592;FCD_00009332;FCD_00009330;FCD_00018415;FCD_00029978;FCD_00029052;novel.2698	K00365+K00602+K00602+K00759+K00760+K00940+K00948+K00951+K01081+K01510+K01510+K01510+K01514+K01933+K03787+K03787+K03787+K03787+K10808+K13484+K18447+K18532	12	FCD_00018581;FCD_00006677;FCD_00026477;novel.2528;novel.2745;novel.1440;FCD_00018126;FCD_00020118;FCD_00009329;FCD_00028592;FCD_00009332;novel.2698	10	FCD_00022287;FCD_00018579;FCD_00008891;FCD_00012812;FCD_00012505;FCD_00012506;FCD_00009330;FCD_00018415;FCD_00029978;FCD_00029052	https:\\www.genome.jp\dbget-bin\www_bget?map00230
Nucleotide metabolism	ko01232	18 out of 1290 1.3953488372093%	122 out of 10214 1.19443900528686%	0.275666	1	18	FCD_00006677;FCD_00026477;FCD_00011236;novel.2528;FCD_00008891;FCD_00012806;FCD_00006610;FCD_00008178;FCD_00014481;FCD_00012812;FCD_00012505;FCD_00012506;FCD_00009329;FCD_00028592;FCD_00009332;FCD_00009330;FCD_00018415;novel.2698	K00759+K00760+K00876+K00940+K01081+K01240+K01240+K01489+K01493+K01510+K01510+K01510+K03787+K03787+K03787+K03787+K10808+K18532	10	FCD_00006677;FCD_00026477;FCD_00011236;novel.2528;FCD_00012806;FCD_00014481;FCD_00009329;FCD_00028592;FCD_00009332;novel.2698	8	FCD_00008891;FCD_00006610;FCD_00008178;FCD_00012812;FCD_00012505;FCD_00012506;FCD_00009330;FCD_00018415	https:\\www.genome.jp\dbget-bin\www_bget?map01232
Riboflavin metabolism	ko00740	6 out of 1290 0.465116279069767%	35 out of 10214 0.342666927746231%	0.276187	1	6	FCD_00024263;FCD_00024264;FCD_00013087;FCD_00017870;novel.3056;FCD_00015170	K14379+K14379+K20884+K20884+K20884+K22912	3	FCD_00024263;novel.3056;FCD_00015170	3	FCD_00024264;FCD_00013087;FCD_00017870	https:\\www.genome.jp\dbget-bin\www_bget?map00740
Endocytosis	ko04144	37 out of 1290 2.86821705426357%	270 out of 10214 2.64343058547092%	0.321686	1	37	FCD_00005655;FCD_00019637;FCD_00008429;novel.3210;novel.723;novel.400;novel.428;FCD_00024200;FCD_00001529;FCD_00006385;novel.1061;FCD_00015049;novel.1875;novel.2329;novel.2205;FCD_00029803;novel.3178;FCD_00008370;FCD_00017141;FCD_00002851;FCD_00028673;novel.2373;FCD_00016791;FCD_00034121;FCD_00033914;FCD_00023628;FCD_00027280;FCD_00020899;FCD_00019174;novel.2672;FCD_00023826;FCD_00010430;novel.10…	K00889+K00889+K01115+K01115+K01528+K01528+K01528+K03283+K03283+K03283+K03283+K04645+K04645+K05758+K07889+K07904+K07904+K10364+K11866+K11866+K12190+K12190+K12191+K12191+K12196+K12196+K12471+K12472+K12472+K12479+K12483+K12486+K12486+K12486+K18468+K18468+K19366	15	novel.723;novel.428;FCD_00001529;FCD_00006385;FCD_00015049;novel.2329;FCD_00029803;novel.3178;FCD_00017141;novel.2373;FCD_00034121;FCD_00033914;FCD_00027280;FCD_00008556;FCD_00030198	22	FCD_00005655;FCD_00019637;FCD_00008429;novel.3210;novel.400;FCD_00024200;novel.1061;novel.1875;novel.2205;FCD_00008370;FCD_00002851;FCD_00028673;FCD_00016791;FCD_00023628;FCD_00020899;FCD_00019174;novel.2672;FCD_00023826;FCD_00010430;novel.1043;novel.1293;FCD_00031687	https:\\www.genome.jp\dbget-bin\www_bget?map04144
Valine, leucine and isoleucine biosynthesis	ko00290	5 out of 1290 0.387596899224806%	30 out of 10214 0.293714509496769%	0.326723	1	5	FCD_00035809;FCD_00015598;FCD_00011157;FCD_00011153;FCD_00005384	K01653+K01653+K01703+K01703+K01754	1	FCD_00015598	4	FCD_00035809;FCD_00011157;FCD_00011153;FCD_00005384	https:\\www.genome.jp\dbget-bin\www_bget?map00290
Biotin metabolism	ko00780	5 out of 1290 0.387596899224806%	30 out of 10214 0.293714509496769%	0.326723	1	5	FCD_00005035;FCD_00019500;FCD_00024155;FCD_00010588;FCD_00006904	K00059+K00652+K02372+K09458+K19562	2	FCD_00010588;FCD_00006904	3	FCD_00005035;FCD_00019500;FCD_00024155	https:\\www.genome.jp\dbget-bin\www_bget?map00780
Ubiquinone and other terpenoid-quinone biosynthesis	ko00130	12 out of 1290 0.930232558139535%	84 out of 10214 0.822400626590954%	0.370468	1	12	FCD_00009924;FCD_00025228;FCD_00012229;FCD_00019959;FCD_00002833;FCD_00011868;FCD_00036026;novel.1777;novel.1782;FCD_00026449;FCD_00009210;FCD_00002807	K00487+K00815+K00815+K00815+K01661+K01904+K03809+K03809+K06125+K12501+K12502+K23095	4	FCD_00011868;FCD_00036026;novel.1782;FCD_00026449	8	FCD_00009924;FCD_00025228;FCD_00012229;FCD_00019959;FCD_00002833;novel.1777;FCD_00009210;FCD_00002807	https:\\www.genome.jp\dbget-bin\www_bget?map00130
Circadian rhythm - plant	ko04712	17 out of 1290 1.31782945736434%	126 out of 10214 1.23360093988643%	0.424558	1	17	novel.1582;novel.3225;FCD_00007730;FCD_00013164;FCD_00010190;FCD_00029227;FCD_00024945;FCD_00023573;FCD_00005580;FCD_00031601;FCD_00000986;FCD_00001853;FCD_00018770;FCD_00010354;FCD_00014699;novel.2930;FCD_00026669	K00660+K00660+K03097+K03115+K03115+K10143+K12115+K12115+K12125+K12126+K12126+K12130+K12135+K12135+K16221+K16222+K16223	6	novel.1582;novel.3225;FCD_00007730;FCD_00010190;FCD_00024945;FCD_00005580	11	FCD_00013164;FCD_00029227;FCD_00023573;FCD_00031601;FCD_00000986;FCD_00001853;FCD_00018770;FCD_00010354;FCD_00014699;novel.2930;FCD_00026669	https:\\www.genome.jp\dbget-bin\www_bget?map04712
alpha-Linolenic acid metabolism	ko00592	14 out of 1290 1.08527131782946%	103 out of 10214 1.00841981593891%	0.427731	1	14	FCD_00000229;FCD_00000231;FCD_00027617;novel.2787;FCD_00008214;FCD_00014433;FCD_00020401;FCD_00019137;FCD_00029914;FCD_00029916;FCD_00011906;FCD_00026704;FCD_00020774;FCD_00003619	K00224+K00224+K00232+K00232+K01047+K01723+K10528+K10529+K18857+K18857+K18857+K18857+K22389+K22389	4	FCD_00000229;FCD_00027617;FCD_00008214;FCD_00014433	10	FCD_00000231;novel.2787;FCD_00020401;FCD_00019137;FCD_00029914;FCD_00029916;FCD_00011906;FCD_00026704;FCD_00020774;FCD_00003619	https:\\www.genome.jp\dbget-bin\www_bget?map00592
Nitrogen metabolism	ko00910	6 out of 1290 0.465116279069767%	42 out of 10214 0.411200313295477%	0.44082	1	6	novel.3055;FCD_00010757;FCD_00005329;FCD_00032153;FCD_00002802;FCD_00022338	K00261+K01673+K01674+K01725+K02575+K10534	2	FCD_00032153;FCD_00002802	4	novel.3055;FCD_00010757;FCD_00005329;FCD_00022338	https:\\www.genome.jp\dbget-bin\www_bget?map00910
Protein export	ko03060	10 out of 1290 0.775193798449612%	73 out of 10214 0.714705306442138%	0.44338	1	10	FCD_00010270;FCD_00010277;FCD_00010290;FCD_00028029;FCD_00028025;FCD_00028043;FCD_00000989;novel.2524;FCD_00028737;FCD_00013987	K03070+K03070+K03100+K03110+K03110+K03110+K03116+K03217+K09648+K13280	3	FCD_00010290;novel.2524;FCD_00013987	7	FCD_00010270;FCD_00010277;FCD_00028029;FCD_00028025;FCD_00028043;FCD_00000989;FCD_00028737	https:\\www.genome.jp\dbget-bin\www_bget?map03060
Arginine and proline metabolism	ko00330	15 out of 1290 1.16279069767442%	113 out of 10214 1.10632465243783%	0.460261	1	15	FCD_00008639;FCD_00002874;novel.1808;novel.814;novel.2629;FCD_00021946;FCD_00025307;FCD_00019745;FCD_00019737;FCD_00025772;novel.1626;novel.1802;FCD_00021457;FCD_00021239;FCD_00029686	K00128+K00128+K00286+K00472+K00819+K01426+K01426+K01426+K01426+K01426+K01426+K01611+K12657+K14454+K14455	8	novel.1808;novel.814;FCD_00021946;FCD_00025307;FCD_00025772;novel.1802;FCD_00021457;FCD_00021239	7	FCD_00008639;FCD_00002874;novel.2629;FCD_00019745;FCD_00019737;novel.1626;FCD_00029686	https:\\www.genome.jp\dbget-bin\www_bget?map00330
Tropane, piperidine and pyridine alkaloid biosynthesis	ko00960	12 out of 1290 0.930232558139535%	90 out of 10214 0.881143528490307%	0.467426	1	12	novel.1888;novel.1582;novel.3225;FCD_00025228;FCD_00012229;FCD_00019959;FCD_00002212;FCD_00002208;FCD_00002205;FCD_00021239;FCD_00029686;FCD_00013001	K00276+K00660+K00660+K00815+K00815+K00815+K08081+K08081+K08081+K14454+K14455+K15849	6	novel.1582;novel.3225;FCD_00002212;FCD_00002208;FCD_00002205;FCD_00021239	6	novel.1888;FCD_00025228;FCD_00012229;FCD_00019959;FCD_00029686;FCD_00013001	https:\\www.genome.jp\dbget-bin\www_bget?map00960
Galactose metabolism	ko00052	18 out of 1290 1.3953488372093%	139 out of 10214 1.36087722733503%	0.493145	1	18	FCD_00005814;FCD_00029011;FCD_00029012;FCD_00021018;FCD_00005505;novel.1804;novel.1807;novel.2735;FCD_00004806;FCD_00013695;FCD_00013118;FCD_00001772;FCD_00024282;FCD_00005527;FCD_00032544;FCD_00008652;FCD_00003409;FCD_00019032	K00850+K00850+K00850+K01193+K01193+K01193+K01193+K01193+K01784+K06611+K06617+K06617+K07407+K12309+K12309+K12309+K12309+K12309	11	FCD_00005814;FCD_00021018;FCD_00005505;novel.1804;novel.2735;FCD_00001772;FCD_00024282;FCD_00005527;FCD_00032544;FCD_00008652;FCD_00019032	7	FCD_00029011;FCD_00029012;novel.1807;FCD_00004806;FCD_00013695;FCD_00013118;FCD_00003409	https:\\www.genome.jp\dbget-bin\www_bget?map00052
Taurine and hypotaurine metabolism	ko00430	3 out of 1290 0.232558139534884%	21 out of 10214 0.205600156647738%	0.50567	1	3	FCD_00022056;FCD_00031426;FCD_00031427	K00485+K01580+K01580	3	FCD_00022056;FCD_00031426;FCD_00031427	0	--	https:\\www.genome.jp\dbget-bin\www_bget?map00430
Pantothenate and CoA biosynthesis	ko00770	6 out of 1290 0.465116279069767%	45 out of 10214 0.440571764245154%	0.510211	1	6	FCD_00008639;FCD_00002874;novel.1454;FCD_00035809;FCD_00015598;FCD_00022237	K00128+K00128+K01464+K01653+K01653+K06133	3	novel.1454;FCD_00015598;FCD_00022237	3	FCD_00008639;FCD_00002874;FCD_00035809	https:\\www.genome.jp\dbget-bin\www_bget?map00770
Fatty acid degradation	ko00071	13 out of 1290 1.0077519379845%	101 out of 10214 0.988838848639123%	0.515943	1	13	FCD_00027704;FCD_00004089;FCD_00008639;FCD_00002874;FCD_00027617;novel.2787;novel.3049;FCD_00009558;FCD_00029914;FCD_00029916;FCD_00011906;FCD_00026704;FCD_00013596	K00001+K00121+K00128+K00128+K00232+K00232+K00626+K01692+K18857+K18857+K18857+K18857+K20495	2	FCD_00027704;FCD_00027617	11	FCD_00004089;FCD_00008639;FCD_00002874;novel.2787;novel.3049;FCD_00009558;FCD_00029914;FCD_00029916;FCD_00011906;FCD_00026704;FCD_00013596	https:\\www.genome.jp\dbget-bin\www_bget?map00071
Valine, leucine and isoleucine degradation	ko00280	13 out of 1290 1.0077519379845%	102 out of 10214 0.998629332289015%	0.531008	1	13	novel.911;novel.914;FCD_00008639;FCD_00002874;novel.2683;novel.2684;novel.107;novel.3049;FCD_00029673;novel.2233;FCD_00009558;FCD_00009263;novel.839	K00020+K00020+K00128+K00128+K00253+K00253+K00382+K00626+K00827+K01640+K01692+K01968+K05605	7	novel.911;novel.914;novel.2683;novel.2684;novel.107;FCD_00029673;novel.839	6	FCD_00008639;FCD_00002874;novel.3049;novel.2233;FCD_00009558;FCD_00009263	https:\\www.genome.jp\dbget-bin\www_bget?map00280
D-Amino acid metabolism	ko00470	2 out of 1290 0.155038759689922%	14 out of 10214 0.137066771098492%	0.543435	1	2	FCD_00024258;novel.377	K05396+K12235	1	FCD_00024258	1	novel.377	https:\\www.genome.jp\dbget-bin\www_bget?map00470
Fructose and mannose metabolism	ko00051	14 out of 1290 1.08527131782946%	112 out of 10214 1.09653416878794%	0.559702	1	14	FCD_00024646;FCD_00005814;FCD_00029011;FCD_00029012;FCD_00029220;FCD_00026418;FCD_00020164;FCD_00015772;FCD_00001997;FCD_00008623;FCD_00016978;FCD_00029350;FCD_00029052;FCD_00008928	K00847+K00850+K00850+K00850+K00895+K00895+K00895+K00966+K01103+K01623+K03841+K17497+K18447+K19355	6	FCD_00024646;FCD_00005814;FCD_00029220;FCD_00008623;FCD_00016978;FCD_00008928	8	FCD_00029011;FCD_00029012;FCD_00026418;FCD_00020164;FCD_00015772;FCD_00001997;FCD_00029350;FCD_00029052	https:\\www.genome.jp\dbget-bin\www_bget?map00051
Citrate cycle (TCA cycle)	ko00020	8 out of 1290 0.62015503875969%	64 out of 10214 0.626590953593107%	0.569207	1	8	FCD_00021668;novel.168;FCD_00005256;FCD_00033337;FCD_00002942;FCD_00026212;novel.107;FCD_00016581	K00025+K00026+K00030+K00161+K00161+K00164+K00382+K01681	5	FCD_00005256;FCD_00002942;FCD_00026212;novel.107;FCD_00016581	3	FCD_00021668;novel.168;FCD_00033337	https:\\www.genome.jp\dbget-bin\www_bget?map00020
Fatty acid elongation	ko00062	6 out of 1290 0.465116279069767%	48 out of 10214 0.469943215194831%	0.576137	1	6	FCD_00009194;FCD_00016571;FCD_00016570;FCD_00018766;FCD_00023291;novel.2365	K15397+K15397+K15397+K15397+K15397+K15397	2	FCD_00016571;FCD_00016570	4	FCD_00009194;FCD_00018766;FCD_00023291;novel.2365	https:\\www.genome.jp\dbget-bin\www_bget?map00062
[truncated: 76 more rows]

## Sheet: Sheet9
Table S9. Correlation analysis between transcripts and metabolites.
[truncated: 97,862 more rows]

## Sheet: Sheet10
Table S10. KEGG co-enrichment analysis of differentially expressed genes (DEGs) and Differentially accumulated metabolites (DMAs) in the female flower tissues between ZG and HY.
[truncated: 52 more rows]

[truncated: 1 more sheets: Sheet11]
